# Supplementary material for: An illustrated key to Neotropical species of the genus Meteorus Haliday (Hymenoptera, Braconidae, Euphorinae)
Source: Zookeys. 2015 Mar 23;(489):33–94. doi: 10.3897/zookeys.489.9258 (PMC4395838; doi:10.3897/zookeys.489.9258)
Supplement: XML Treatment for Meteorus albistigma [file zookeys.489.9258-treatment1.xml]

<!DOCTYPE tp:taxon-treatment
  PUBLIC "-//TaxonX//DTD Taxonomic Treatment Publishing DTD v0 20100105//EN" "tax-treatment-NSO.dtd">
<tp:taxon-treatment xmlns:tp="http://www.plazi.org/taxpub"><tp:treatment-meta><kwd-group><label>Taxon classification</label><kwd><named-content content-type="kingdom">Animalia</named-content></kwd><kwd><named-content content-type="order">Hymenoptera</named-content></kwd><kwd><named-content content-type="family">Braconidae</named-content></kwd></kwd-group><mixed-citation publication-type="journal"><person-group><name><surname>Aguirre</surname><given-names>Helmuth</given-names></name><name><surname>de Almeida</surname><given-names>Luis Felipe</given-names></name><name><surname>Shaw</surname><given-names>Scott Richard</given-names></name><name><surname>Sarmiento</surname><given-names>Carlos E.</given-names></name></person-group><article-title>An illustrated key to Neotropical species of the genus <italic><tp:taxon-name><tp:taxon-name-part taxon-name-part-type="genus">Meteorus</tp:taxon-name-part></tp:taxon-name></italic> Haliday (<tp:taxon-name><tp:taxon-name-part taxon-name-part-type="order">Hymenoptera</tp:taxon-name-part></tp:taxon-name>, <tp:taxon-name><tp:taxon-name-part taxon-name-part-type="family">Braconidae</tp:taxon-name-part></tp:taxon-name>, <tp:taxon-name><tp:taxon-name-part taxon-name-part-type="subfamily">Euphorinae</tp:taxon-name-part></tp:taxon-name>)</article-title><source>Zookeys</source><day>23</day><month>3</month><year>2015</year><volume>2015</volume><issue>489</issue><fpage>33</fpage><lpage>94</lpage><pub-id pub-id-type="doi">10.3897/zookeys.489.9258</pub-id></mixed-citation></tp:treatment-meta><tp:nomenclature><tp:taxon-name>
                            <tp:taxon-name-part taxon-name-part-type="genus">Meteorus</tp:taxon-name-part>
                            <tp:taxon-name-part taxon-name-part-type="species">albistigma</tp:taxon-name-part>
                            <object-id xmlns:xlink="http://www.w3.org/1999/xlink" content-type="zoobank" xlink:type="simple">http://zoobank.org/F1302EC9-38DA-4B46-9952-D02D701026C6</object-id>
                        </tp:taxon-name><tp:taxon-authority>Aguirre, Almeida &amp; Shaw</tp:taxon-authority><tp:taxon-status xmlns:xlink="http://www.w3.org/1999/xlink" xlink:type="simple">sp. n.</tp:taxon-status><xref ref-type="fig" rid="F6">Figures 67–72</xref></tp:nomenclature><tp:treatment-sec sec-type="Diagnosis"><title>Diagnosis.</title><p>Occipital carina complete; eyes convergent, face maximum width 1.8 × minimum width; mandibles moderately twisted; notauli deeply impressed, distinctive and foveolate; propodeum aerolate-rugose and absent of both carinae and a median depression; hind coxa punctuate-polished; tarsal claw with large lobe; dorsopes absent; ovipositor 2.7 × longer than first tergite, stigma white.</p><fig id="F6" position="float" orientation="portrait"><label>Figures 67–72.</label><caption><p><italic><tp:taxon-name><tp:taxon-name-part taxon-name-part-type="genus">Meteorus</tp:taxon-name-part> <tp:taxon-name-part taxon-name-part-type="species">albistigma</tp:taxon-name-part></tp:taxon-name></italic> sp. n. <bold>67</bold>) Female in lateral habitus <bold>68</bold> head in frontal view <bold>69</bold> mesoscutum in dorsal view <bold>70</bold> metasoma in dorso-lateral view <bold>71</bold> head in dorsal view <bold>72</bold> propodeum.</p></caption><graphic xmlns:xlink="http://www.w3.org/1999/xlink" xlink:href="zookeys-489-033-g006.jpg" position="float" orientation="portrait" xlink:type="simple" id="oo_40481.jpg"/></fig></tp:treatment-sec><tp:treatment-sec sec-type="Body color"><title>Body color.</title><p>Antenna dark brown, annulus absent; head yellow except area between ocelli black. Propleuron and pronotum yellow; mesonotum black except yellow among mesonotal lobes and on the scutellum; mesopleuron orange except black close to the tegula; metanotum totally black; metapleuron orange; propodeum black. Prothoracic legs yellow except tarsus light brown; mesothoracic legs yellow except femur apically, tibia and tarsus brown; metathoracic legs yellow except tibia brown, femur apically and tarsus dark brown. T1 black, T2 yellow, T3 brown, T4–T6 brown medially and yellow laterally, T7–T8 yellow; sterna yellow. Wing membrane hyaline; stigma white.</p></tp:treatment-sec><tp:treatment-sec sec-type="Body length"><title>Body length.</title><p>3.1 mm.</p></tp:treatment-sec><tp:treatment-sec sec-type="Head"><title>Head.</title><p>Antenna with 20 flagellomeres (antenna broken); flagellar length/width ratios as follows: F1 = 4.4, F2 = 4, F3 = 3, F18 = 1.3, F19 = 1.3, F20 = 2.2; head 1.1 wider than high; occipital carina incomplete; ocellus-ocullar distance 1.5 × ocellar diameter; head height 1.6 × eye height; temple length 0.4 × eye length in dorsal view; vertex in dorsal view not descending vertically behind the lateral ocelli; frons smooth and polished; face maximum width 1.8 × minimum width; face surface irregular and shiny; face minimum width 0.7 × clypeus width; clypeus surface irregular and shiny; malar space length 0.4 × mandible width basally; mandibles moderately twisted.</p></tp:treatment-sec><tp:treatment-sec sec-type="Mesosoma"><title>Mesosoma.</title><p>Pronotum in lateral view carinate; propleuron smooth; notauli deeply impressed, distinctive and foveolate; mesonotal lobes well defined; central lobe of mesoscutum either punctuate or smooth and polished; scutellar furrow with three carinae; mesopleuron punctate; precoxal sulcus short, narrow and foveate-lacunose; metapleuron mostly smooth but rugose close to the hind coxa; propodeum aerolate-rugose and absent of both carinae and a median depression.</p></tp:treatment-sec><tp:treatment-sec sec-type="Legs"><title>Legs.</title><p>Hind coxa punctuate-polished; tarsal claw with large lobe.</p></tp:treatment-sec><tp:treatment-sec sec-type="Wings"><title>Wings.</title><p>Wing length 2 mm. Front wing: second submarginal cell not strongly narrowed anteriorly; length of vein r 0.6 × length of vein 3RSa; vein 3RSb straight; length of vein 3RSa equal to length of vein r-m; vein m-cu antefurcal. Hind wing: length of vein 1M equal to length of vein cu-a; length of vein 1M 0.9 × length of vein r-m.</p></tp:treatment-sec><tp:treatment-sec sec-type="Metasoma"><title>Metasoma.</title><p>Dorsopes absent; ventral borders of first tergite joined completely along ½ of segment; first tergite rugulose-costate, the costae convergent; ovipositor thickened basally and straight; ovipositor 2.7 × longer than first tergite; T2–T7 smooth.</p></tp:treatment-sec><tp:treatment-sec sec-type="Cocoon"><title>Cocoon.</title><p>Unknown.</p></tp:treatment-sec><tp:treatment-sec sec-type="Female variation"><title>Female variation.</title><p>Unknown.</p></tp:treatment-sec><tp:treatment-sec sec-type="Male variation"><title>Male variation.</title><p>Unknown.</p></tp:treatment-sec><tp:treatment-sec sec-type="Type locality"><title>Type locality.</title><p>COSTA RICA, Alajuela, Chiles de Aquas, Zarcas Cafe, 300 m.</p></tp:treatment-sec><tp:treatment-sec sec-type="Type specimen"><title>Type specimen.</title><p>Holotype female (point mounted). Original label: COSTA RICA, Alajuela, Chiles de Aquas, Zarcas Cafe, 300 m, collected XI.1989, R. Cespedes leg., UWIM.</p></tp:treatment-sec><tp:treatment-sec sec-type="Distribution"><title>Distribution.</title><p>Costa Rica, at the province of Alajuela.</p></tp:treatment-sec><tp:treatment-sec sec-type="Biology"><title>Biology.</title><p>Unknown.</p></tp:treatment-sec><tp:treatment-sec sec-type="Comments"><title>Comments.</title><p><italic><tp:taxon-name><tp:taxon-name-part taxon-name-part-type="genus">Meteorus</tp:taxon-name-part> <tp:taxon-name-part taxon-name-part-type="species">albistigma</tp:taxon-name-part></tp:taxon-name></italic> resembles <italic><tp:taxon-name><tp:taxon-name-part taxon-name-part-type="genus">Meteorus</tp:taxon-name-part> <tp:taxon-name-part taxon-name-part-type="species">kraussi</tp:taxon-name-part></tp:taxon-name></italic> in having the ventral borders of first tergite completely fused along ½ of segment and mandibles moderately twisted. <italic><tp:taxon-name><tp:taxon-name-part taxon-name-part-type="genus">Meteorus</tp:taxon-name-part> <tp:taxon-name-part taxon-name-part-type="species">albistigma</tp:taxon-name-part></tp:taxon-name></italic> can be separated by having the propodeum dorsally dark (completely or mostly yellow in <italic><tp:taxon-name><tp:taxon-name-part taxon-name-part-type="genus">Meteorus</tp:taxon-name-part> <tp:taxon-name-part taxon-name-part-type="species">kraussi</tp:taxon-name-part></tp:taxon-name></italic>), the notauli deeply impressed (shallow and not distinct in <italic><tp:taxon-name><tp:taxon-name-part taxon-name-part-type="genus">Meteorus</tp:taxon-name-part> <tp:taxon-name-part taxon-name-part-type="species">kraussi</tp:taxon-name-part></tp:taxon-name></italic>), the tarsal claw with a large lobe (tarsal claw simple in <italic><tp:taxon-name><tp:taxon-name-part taxon-name-part-type="genus">Meteorus</tp:taxon-name-part> <tp:taxon-name-part taxon-name-part-type="species">kraussi</tp:taxon-name-part></tp:taxon-name></italic>) and the stigma of the front wing white (brown in <italic><tp:taxon-name><tp:taxon-name-part taxon-name-part-type="genus">Meteorus</tp:taxon-name-part> <tp:taxon-name-part taxon-name-part-type="species">kraussi</tp:taxon-name-part></tp:taxon-name></italic>).</p></tp:treatment-sec><tp:treatment-sec sec-type="Etymology"><title>Etymology.</title><p>The name of this species is composed by the latin prefix “albi”, meaning white, and the stem “stigma” because of the color of this structure on the front wing.</p></tp:treatment-sec></tp:taxon-treatment>
