# Supplementary material for: An illustrated key to Neotropical species of the genus Meteorus Haliday (Hymenoptera, Braconidae, Euphorinae)
Source: Zookeys. 2015 Mar 23;(489):33–94. doi: 10.3897/zookeys.489.9258 (PMC4395838; doi:10.3897/zookeys.489.9258)
Supplement: XML Treatment for Meteorus eurysaccavorus [file zookeys.489.9258-treatment3.xml]

<!DOCTYPE tp:taxon-treatment
  PUBLIC "-//TaxonX//DTD Taxonomic Treatment Publishing DTD v0 20100105//EN" "tax-treatment-NSO.dtd">
<tp:taxon-treatment xmlns:tp="http://www.plazi.org/taxpub"><tp:treatment-meta><kwd-group><label>Taxon classification</label><kwd><named-content content-type="kingdom">Animalia</named-content></kwd><kwd><named-content content-type="order">Hymenoptera</named-content></kwd><kwd><named-content content-type="family">Braconidae</named-content></kwd></kwd-group><mixed-citation publication-type="journal"><person-group><name><surname>Aguirre</surname><given-names>Helmuth</given-names></name><name><surname>de Almeida</surname><given-names>Luis Felipe</given-names></name><name><surname>Shaw</surname><given-names>Scott Richard</given-names></name><name><surname>Sarmiento</surname><given-names>Carlos E.</given-names></name></person-group><article-title>An illustrated key to Neotropical species of the genus <italic><tp:taxon-name><tp:taxon-name-part taxon-name-part-type="genus">Meteorus</tp:taxon-name-part></tp:taxon-name></italic> Haliday (<tp:taxon-name><tp:taxon-name-part taxon-name-part-type="order">Hymenoptera</tp:taxon-name-part></tp:taxon-name>, <tp:taxon-name><tp:taxon-name-part taxon-name-part-type="family">Braconidae</tp:taxon-name-part></tp:taxon-name>, <tp:taxon-name><tp:taxon-name-part taxon-name-part-type="subfamily">Euphorinae</tp:taxon-name-part></tp:taxon-name>)</article-title><source>Zookeys</source><day>23</day><month>3</month><year>2015</year><volume>2015</volume><issue>489</issue><fpage>33</fpage><lpage>94</lpage><pub-id pub-id-type="doi">10.3897/zookeys.489.9258</pub-id></mixed-citation></tp:treatment-meta><tp:nomenclature><tp:taxon-name>
                            <tp:taxon-name-part taxon-name-part-type="genus">Meteorus</tp:taxon-name-part>
                            <tp:taxon-name-part taxon-name-part-type="species">eurysaccavorus</tp:taxon-name-part>
                            <object-id xmlns:xlink="http://www.w3.org/1999/xlink" content-type="zoobank" xlink:type="simple">http://zoobank.org/C97793CA-C8CF-4806-B744-D248820706AA</object-id>
                        </tp:taxon-name><tp:taxon-authority>Aguirre, Almeida &amp; Shaw</tp:taxon-authority><tp:taxon-status xmlns:xlink="http://www.w3.org/1999/xlink" xlink:type="simple">sp. n.</tp:taxon-status><xref ref-type="fig" rid="F9">Figures 83–90</xref></tp:nomenclature><tp:treatment-sec sec-type="Diagnosis"><title>Diagnosis.</title><p>Occipital carina complete, ocelli small (ocelli ocular distance 2.7–3 × ocellar diameter), posterior area of temple and gena coriaceous, eyes convergent (face width 1.6 × minimum face width), mandibles untwisted, notauli distinct, lateral lobes of mesoscutum coriaceous, propodeum carinate-rugose, transverse carina on propodeum present, vein 3RSb distinctly curved, marginal cell short, dorsope and laterope present; ventral borders of first tergite widely separated, basal area of T3 coriaceous, ovipositor long (ovipositor 2.4 × longer than first tergite).</p><fig id="F9" position="float" orientation="portrait"><label>Figures 83–90.</label><caption><p><italic><tp:taxon-name><tp:taxon-name-part taxon-name-part-type="genus">Meteorus</tp:taxon-name-part> <tp:taxon-name-part taxon-name-part-type="species">eurysaccavorus</tp:taxon-name-part></tp:taxon-name></italic> sp. n. female. <bold>83</bold> Habitus in lateral view <bold>84</bold> head in frontal view <bold>85</bold> head in dorsal view <bold>86</bold> temple in posterior view <bold>87</bold> mesonotum in dorsal view <bold>88</bold> propodeum in dorsal view <bold>89</bold> first tergite in dorsal view, the arrows indicate the dorsopes’ location <bold>90</bold> metasoma, excluding the first tergite, in dorsal view.</p></caption><graphic xmlns:xlink="http://www.w3.org/1999/xlink" xlink:href="zookeys-489-033-g009.jpg" position="float" orientation="portrait" xlink:type="simple" id="oo_40484.jpg"/></fig></tp:treatment-sec><tp:treatment-sec sec-type="Body color"><title>Body color.</title><p>Mostly black except: prothoracic legs brown from trochanter along tarsus; mesothoracic and metathoracic legs with trochanter, trochantellus, femur and tarsus dark brown, tibia light brown; sterna dark brown; wings hyaline.</p><p>Body length 3.4 mm.</p></tp:treatment-sec><tp:treatment-sec sec-type="Head"><title>Head.</title><p>Antenna with 19 flagellomeres; flagellar length/width ratios as follows: F1 = 5.5, F2 = 3.7, F3 = 3.7, F17 = 1.7, F18 = 1.7, F19 = 2.7; head 1.2 wider than high; occipital carina complete; ocelli ocular distance 3 × ocellar diameter; head height 1.5 × eye height; temples length 0.6 × eyes length in dorsal view; vertex in dorsal view not descending vertically behind the lateral ocelli; posterior area of temple and gena coriaceous; frons puncticulate; eyes convergent, maximum face width 1.6 × minimum face width; face finely rugulose; minimum face width 0.8 × clypeus width; clypeus smooth and polished; malar space length 0.6 × mandible width basally; mandibles untwisted.</p></tp:treatment-sec><tp:treatment-sec sec-type="Mesosoma"><title>Mesosoma.</title><p>Pronotum in lateral view completely rugose; propleuron mostly smooth except rugulose on the anterior part; notauli distinctive and rugose; mesonotal lobes well defined; lateral lobes of mesoscutum coriaceous; scutellar furrow with one distinctive carina; mesopleuron mostly smooth but rugulose close to tegula; precoxal sulcus long, wide and rugose-costate; metapleuron rugose; propodeum carinate-rugose; transversal carina on propodeum present; median depression on propodeum absent.</p></tp:treatment-sec><tp:treatment-sec sec-type="Legs"><title>Legs.</title><p>Hind coxa strigate; tarsal claw simple.</p></tp:treatment-sec><tp:treatment-sec sec-type="Wings"><title>Wings.</title><p>Wing length 3.2 mm; second submarginal cell of forewing not strongly narrowed anteriorly; vein r 0.6 × length of 3RSa; vein 3RSb distinctly curved; marginal cell short; vein 3RSa 0.7 × length of rm; vein m-cu of forewing antefurcal; vein 1M 1.1 × length of cu-a; vein 1M 0.6 × length of 1r-m.</p></tp:treatment-sec><tp:treatment-sec sec-type="Metasoma"><title>Metasoma.</title><p>Dorsope and laterope present; ventral borders of first tergite widely separated; first tergite costate-rugulose; T2 coriaceous-costate, costae divergent; basal area of T3 coriaceous; ovipositor long and straight, ovipositor 2.4 × longer than first tergite.</p></tp:treatment-sec><tp:treatment-sec sec-type="Cocoon"><title>Cocoon.</title><p>Unknown.</p></tp:treatment-sec><tp:treatment-sec sec-type="Female variation"><title>Female variation.</title><p>Body length 3.3–3.5 mm; antenna with 19–20 flagellomeres; ocelli ocular distance 2.7–3 × ocellar diameter; temples length 0.6–0.7 × eyes length in dorsal view; frons finely rugulose or puncticulate; minimum face width 0.7–0.8 × clypeus width; malar space length 0.5–0.6 × mandible width basally; scutellar furrow with four clearly distinctive carinae; precoxal sulcus rugose-costate or rugose-colliculate; wing length 3.2–3.4 mm; vein r 0.6–0.9 × length of 3RSa; vein 3RSa 0.7–0.8 × length of rm; vein 1M 0.9–1.1 × length of cu-a; vein 1M 0.6–0.8 × length of 1r-m; first tergite costate-rugulose, or entirely rugulose; ovipositor 2.1–2.4 × longer than first tergite.</p></tp:treatment-sec><tp:treatment-sec sec-type="Male variation"><title>Male variation.</title><p>Body length 3.4–3.5 mm; antenna with 23–24 flagellomeres; head height 1.6–1.7 × eye height; temple length 0.8–0.9 × eye length in dorsal view; maximum face width 1.2–1.3 × minimum face width; minimum face width 0.8–1 × clypeus width; malar space length 0.6–0.8 × mandible width basally; propleuron smooth and polished; scutellar furrow with six clearly distinctive carinae; wing length 3 mm; vein r 0.6 × length of 3RSa; vein 3RSa 0.8–0.9 × length of rm; vein 1M 1.1–1.3 × length of cu-a; vein 1M 0.6–0.7 × length of 1r-m; first tergite rugose.</p></tp:treatment-sec><tp:treatment-sec sec-type="Type locality"><title>Type locality.</title><p>BOLIVIA, La Paz, Patacayama Research Station.</p></tp:treatment-sec><tp:treatment-sec sec-type="Type specimen"><title>Type specimen.</title><p>Holotype female (point mounted). Original label: BOLIVIA, La Paz, Patacayama Research Station, collected II–III.1995. Reared from larvae of <italic><tp:taxon-name><tp:taxon-name-part taxon-name-part-type="genus">Eurysacca</tp:taxon-name-part> <tp:taxon-name-part taxon-name-part-type="species">melanocampta</tp:taxon-name-part></tp:taxon-name></italic> Meyrick, UWIM.</p><p>Paratypes. Two females and two males (point mounted), same data as the holotype, UWIM.</p></tp:treatment-sec><tp:treatment-sec sec-type="Distribution"><title>Distribution.</title><p>BOLIVIA, La Paz, Patacayama Research Station.</p></tp:treatment-sec><tp:treatment-sec sec-type="Biology"><title>Biology.</title><p>Parasitoid of <italic><tp:taxon-name><tp:taxon-name-part taxon-name-part-type="genus">Eurysacca</tp:taxon-name-part> <tp:taxon-name-part taxon-name-part-type="species">melanocampta</tp:taxon-name-part></tp:taxon-name></italic> (<tp:taxon-name><tp:taxon-name-part taxon-name-part-type="family">Gelechiidae</tp:taxon-name-part></tp:taxon-name>).</p></tp:treatment-sec><tp:treatment-sec sec-type="Comments"><title>Comments.</title><p><italic><tp:taxon-name><tp:taxon-name-part taxon-name-part-type="genus">Meteorus</tp:taxon-name-part> <tp:taxon-name-part taxon-name-part-type="species">eurysaccavorus</tp:taxon-name-part></tp:taxon-name></italic> is the only Neotropical <italic><tp:taxon-name><tp:taxon-name-part taxon-name-part-type="genus">Meteorus</tp:taxon-name-part></tp:taxon-name></italic> species with a combination of coriaceous sculpture on temple, gena, mesonotum and T2, presence of dorsopes on the first metasomal tergite, and the vein 3RSb of the frontal wing distinctly curved (such a vein is entirely straight in the rest of species). When <italic><tp:taxon-name><tp:taxon-name-part taxon-name-part-type="genus">Meteorus</tp:taxon-name-part> <tp:taxon-name-part taxon-name-part-type="species">eurysaccavorus</tp:taxon-name-part></tp:taxon-name></italic> is compared with the previously known Neotropical <italic><tp:taxon-name><tp:taxon-name-part taxon-name-part-type="genus">Meteorus</tp:taxon-name-part></tp:taxon-name></italic>, the morphologically most-similar species is <italic><tp:taxon-name><tp:taxon-name-part taxon-name-part-type="genus">Meteorus</tp:taxon-name-part> <tp:taxon-name-part taxon-name-part-type="species">muiscai</tp:taxon-name-part></tp:taxon-name></italic>, since both of them share a complete occipital carina, simple tarsal claw, metapleuron rugose and presence of dorsopes. However, <italic><tp:taxon-name><tp:taxon-name-part taxon-name-part-type="genus">Meteorus</tp:taxon-name-part> <tp:taxon-name-part taxon-name-part-type="species">muiscai</tp:taxon-name-part></tp:taxon-name></italic> is completely smooth and shiny on the body surfaces on which <italic><tp:taxon-name><tp:taxon-name-part taxon-name-part-type="genus">Meteorus</tp:taxon-name-part> <tp:taxon-name-part taxon-name-part-type="species">eurysaccavorus</tp:taxon-name-part></tp:taxon-name></italic> displays coriaceous sculpture, and the legs of <italic><tp:taxon-name><tp:taxon-name-part taxon-name-part-type="genus">Meteorus</tp:taxon-name-part> <tp:taxon-name-part taxon-name-part-type="species">eurysaccavorus</tp:taxon-name-part></tp:taxon-name></italic> are dark brown to black, in contrast to yellow in <italic><tp:taxon-name><tp:taxon-name-part taxon-name-part-type="genus">Meteorus</tp:taxon-name-part> <tp:taxon-name-part taxon-name-part-type="species">muiscai</tp:taxon-name-part></tp:taxon-name></italic>.</p></tp:treatment-sec><tp:treatment-sec sec-type="Etymology"><title>Etymology.</title><p>The specific epithet is composed by the stem <italic>eurysacca</italic> after the host genus name, and the suffix “vorus” derived from the latin “vor” that means voracious, referring to the feeding habit of the wasp larva on this gelechiid caterpillar.</p></tp:treatment-sec></tp:taxon-treatment>
