# Supplementary material for: An illustrated key to Neotropical species of the genus Meteorus Haliday (Hymenoptera, Braconidae, Euphorinae)
Source: Zookeys. 2015 Mar 23;(489):33–94. doi: 10.3897/zookeys.489.9258 (PMC4395838; doi:10.3897/zookeys.489.9258)
Supplement: XML Treatment for Meteorus haimowitzi [file zookeys.489.9258-treatment6.xml]

<!DOCTYPE tp:taxon-treatment
  PUBLIC "-//TaxonX//DTD Taxonomic Treatment Publishing DTD v0 20100105//EN" "tax-treatment-NSO.dtd">
<tp:taxon-treatment xmlns:tp="http://www.plazi.org/taxpub"><tp:treatment-meta><kwd-group><label>Taxon classification</label><kwd><named-content content-type="kingdom">Animalia</named-content></kwd><kwd><named-content content-type="order">Hymenoptera</named-content></kwd><kwd><named-content content-type="family">Braconidae</named-content></kwd></kwd-group><mixed-citation publication-type="journal"><person-group><name><surname>Aguirre</surname><given-names>Helmuth</given-names></name><name><surname>de Almeida</surname><given-names>Luis Felipe</given-names></name><name><surname>Shaw</surname><given-names>Scott Richard</given-names></name><name><surname>Sarmiento</surname><given-names>Carlos E.</given-names></name></person-group><article-title>An illustrated key to Neotropical species of the genus <italic><tp:taxon-name><tp:taxon-name-part taxon-name-part-type="genus">Meteorus</tp:taxon-name-part></tp:taxon-name></italic> Haliday (<tp:taxon-name><tp:taxon-name-part taxon-name-part-type="order">Hymenoptera</tp:taxon-name-part></tp:taxon-name>, <tp:taxon-name><tp:taxon-name-part taxon-name-part-type="family">Braconidae</tp:taxon-name-part></tp:taxon-name>, <tp:taxon-name><tp:taxon-name-part taxon-name-part-type="subfamily">Euphorinae</tp:taxon-name-part></tp:taxon-name>)</article-title><source>Zookeys</source><day>23</day><month>3</month><year>2015</year><volume>2015</volume><issue>489</issue><fpage>33</fpage><lpage>94</lpage><pub-id pub-id-type="doi">10.3897/zookeys.489.9258</pub-id></mixed-citation></tp:treatment-meta><tp:nomenclature><tp:taxon-name>
                            <tp:taxon-name-part taxon-name-part-type="genus">Meteorus</tp:taxon-name-part>
                            <tp:taxon-name-part taxon-name-part-type="species">haimowitzi</tp:taxon-name-part>
                            <object-id xmlns:xlink="http://www.w3.org/1999/xlink" content-type="zoobank" xlink:type="simple">http://zoobank.org/9EE42698-A0C2-4796-99D5-C8B40BF6EFC4</object-id>
                        </tp:taxon-name><tp:taxon-authority>Aguirre, Almeida &amp; Shaw</tp:taxon-authority><tp:taxon-status xmlns:xlink="http://www.w3.org/1999/xlink" xlink:type="simple">sp. n.</tp:taxon-status><xref ref-type="fig" rid="F12">Figures 104–110</xref></tp:nomenclature><tp:treatment-sec sec-type="Diagnosis"><title>Diagnosis.</title><p>Occipital carina complete; large ocelli, ocellus-ocullar distance 0.3 × ocellar diameter; large ayes, head height 1.3 × eye height; malar space very short, malar space length 0.1 × mandible width basally; mandibles twisted; notauli shallow, not distinctive and rugose; hind coxa strigate; tarsal claw with large lobe; dorsope absent; ventral borders of first tergite joined completely along ½ of segment; mesopleuron completely yellow; metanotum dorsally brown, yellow laterally.</p><fig id="F12" position="float" orientation="portrait"><label>Figures 104–110.</label><caption><p><italic><tp:taxon-name><tp:taxon-name-part taxon-name-part-type="genus">Meteorus</tp:taxon-name-part> <tp:taxon-name-part taxon-name-part-type="species">haimowitzi</tp:taxon-name-part></tp:taxon-name></italic> sp. n. female. <bold>104</bold> Habitus in lateral view <bold>105</bold> head in frontal view <bold>106</bold> head in dorsal view <bold>107</bold> mesoscutum in dorsal view <bold>108</bold> propodeum in postero-lateral view <bold>109</bold> cocoon <bold>110</bold> first tergite in dorso-lateral view.</p></caption><graphic xmlns:xlink="http://www.w3.org/1999/xlink" xlink:href="zookeys-489-033-g012.jpg" position="float" orientation="portrait" xlink:type="simple" id="oo_40487.jpg"/></fig></tp:treatment-sec><tp:treatment-sec sec-type="Body color"><title>Body color.</title><p>Antenna, face and clypeus yellow; annulus absent; remaining head orange. Propleuron, pronotum, mesopleuron and metapleuron yellow; mesonotum yellow except a couple of faint light brown patches on each lateral mesonotal lobe; metanotum dorsally brown, yellow laterally; propodeum light brown. Pro and metathoracic legs yellow; mesothoracic coxa, trochanter and trochantellus white, remaining leg dark brown. T1 having the basal half and a narrow patch along the distal border yellow, medially black; a median white-yellow broad hourglass-shaped pattern on T2, T3 brown, T4–T8 yellow; sterna yellow. Wing membrane hyaline; stigma brown.</p></tp:treatment-sec><tp:treatment-sec sec-type="Body length"><title>Body length.</title><p>5.7 mm.</p><!--PageBreak--></tp:treatment-sec><tp:treatment-sec sec-type="Head"><title>Head.</title><p>Antenna with 31 flagellomeres; flagellar length/width ratios as follows: F1 = 3.6, F2 = 3.3, F3 = 2.8, F29 = 2, F30 = 1.7, F31 = 3.3; head 1.2 wider than high; occipital carina complete; ocellus-ocullar distance 0.3 × ocellar diameter; head height 1.3 × eye height; temple length 0.6 × eye length in dorsal view; vertex in dorsal view descending vertically behind the lateral ocelli; frons smooth and polished; face maximum width 1.4 <!--PageBreak-->× minimum width; face strigulate; face minimum width 0.8 × clypeus width; clypeus strigulate; malar space length 0.1 × mandible width basally; mandibles twisted.</p></tp:treatment-sec><tp:treatment-sec sec-type="Mesosoma"><title>Mesosoma.</title><p>Pronotum in lateral view carinate-rugose; propleuron rugulose-costate, with costae divergent posteriorly; notauli shallow, not distinctive and rugose; mesonotal lobes not well defined; central lobe of mesoscutum punctate; scutellar furrow with three carinae; mesopleuron punctate; precoxal sulcus long, narrow and carinate-rugose; most metapleuron surface smooth and polished except irregular to rugose close to the hind coxa; propodeum rugose and devoid of both longitudinal and transversal carinae, median depression absent.</p></tp:treatment-sec><tp:treatment-sec sec-type="Legs"><title>Legs.</title><p>Hind coxa strigate; tarsal claw with large lobe.</p></tp:treatment-sec><tp:treatment-sec sec-type="Wings"><title>Wings.</title><p>Wing length 5.3 mm; second submarginal cell of forewing not strongly narrowed anteriorly. Front wing: length of vein r 0.3 × length of vein 3RSa; vein 3RSb straight; length of vein 3RSa 1.2 × length of vein r-m; vein m-cu antefurcal. Hind wing: length of vein 1M 0.9 × length of vein cu-a; length of vein 1M 0.8 × length of vein r-m.</p></tp:treatment-sec><tp:treatment-sec sec-type="Metasoma"><title>Metasoma.</title><p>Dorsope absent; ventral borders of first tergite joined completely along ½ of segment; first tergite with costae convergent posteriorly; ovipositor thickened basally and straight; ovipositor 1.4 × longer than first tergite.</p></tp:treatment-sec><tp:treatment-sec sec-type="Cocoon"><title>Cocoon.</title><p>Length 6.6 mm; width 2.8 mm; black-dark brown, loosely wrapped by its silk; the edge of the emergence hole is rough, the cap is missing. The thread is approximately 36 mm long.</p></tp:treatment-sec><tp:treatment-sec sec-type="Female variation"><title>Female variation.</title><p>Unknown.</p></tp:treatment-sec><tp:treatment-sec sec-type="Male variation"><title>Male variation.</title><p>Unknown.</p></tp:treatment-sec><tp:treatment-sec sec-type="Type locality"><title>Type locality.</title><p>COSTA RICA, Heredia, Vara Blanca, 2000 m.</p></tp:treatment-sec><tp:treatment-sec sec-type="Type specimen"><title>Type specimen.</title><p>Holotype female (point mounted), COSTA RICA, Heredia, Vara Blanca, 2000 m, collected IV.27.2002, Kenji Nishida leg., UWIM.</p><p>Paratype. Unknown.</p></tp:treatment-sec><tp:treatment-sec sec-type="Distribution"><title>Distribution.</title><p>Costa Rica, Province of Heredia.</p></tp:treatment-sec><tp:treatment-sec sec-type="Biology"><title>Biology.</title><p>Solitary parasitoid reared from its cocoon.</p></tp:treatment-sec><tp:treatment-sec sec-type="Comments"><title>Comments.</title><p><italic><tp:taxon-name><tp:taxon-name-part taxon-name-part-type="genus">Meteorus</tp:taxon-name-part> <tp:taxon-name-part taxon-name-part-type="species">haimowitzi</tp:taxon-name-part></tp:taxon-name></italic> and <italic><tp:taxon-name><tp:taxon-name-part taxon-name-part-type="genus">Meteorus</tp:taxon-name-part> <tp:taxon-name-part taxon-name-part-type="species">imaginatus</tp:taxon-name-part></tp:taxon-name></italic> Jones share more morphological features between them than with any other species in the genus; the most relevant are: big eyes, head height 1.3 × or less eye height, occipital carina complete, mandibles completely twisted, notauli shallow and not distinct, tarsal claw with a large lobe, first metasomal tergite without dorsopes and ventral borders of first tergite completely joined along ½ of segment. <italic><tp:taxon-name><tp:taxon-name-part taxon-name-part-type="genus">Meteorus</tp:taxon-name-part> <tp:taxon-name-part taxon-name-part-type="species">hamowitzi</tp:taxon-name-part></tp:taxon-name></italic> differs from <italic><tp:taxon-name><tp:taxon-name-part taxon-name-part-type="genus">Meteorus</tp:taxon-name-part> <tp:taxon-name-part taxon-name-part-type="species">imaginatus</tp:taxon-name-part></tp:taxon-name></italic> by the metanotum dorsally black-dark brown and laterally yellow (metanotum completely black-dark brown in <italic><tp:taxon-name><tp:taxon-name-part taxon-name-part-type="genus">Meteorus</tp:taxon-name-part> <tp:taxon-name-part taxon-name-part-type="species">imaginatus</tp:taxon-name-part></tp:taxon-name></italic>), hind legs yellow (hind legs dark brown in <italic><tp:taxon-name><tp:taxon-name-part taxon-name-part-type="genus">Meteorus</tp:taxon-name-part> <tp:taxon-name-part taxon-name-part-type="species">imaginatus</tp:taxon-name-part></tp:taxon-name></italic>) and mesonotal lateral lobes mostly yellow (mesonotal lateral lobes dark brown in <italic><tp:taxon-name><tp:taxon-name-part taxon-name-part-type="genus">Meteorus</tp:taxon-name-part> <tp:taxon-name-part taxon-name-part-type="species">imaginatus</tp:taxon-name-part></tp:taxon-name></italic>). Interestingly another conspicuous character to distinguish both species is in the cocoon, which is ornamented with a crown-like silk arrangement nearby the opening apex in <italic><tp:taxon-name><tp:taxon-name-part taxon-name-part-type="genus">Meteorus</tp:taxon-name-part> <tp:taxon-name-part taxon-name-part-type="species">imaginatus</tp:taxon-name-part></tp:taxon-name></italic>, but this is absent in <italic><tp:taxon-name><tp:taxon-name-part taxon-name-part-type="genus">Meteorus</tp:taxon-name-part> <tp:taxon-name-part taxon-name-part-type="species">haimowitzi</tp:taxon-name-part></tp:taxon-name></italic> (see <xref ref-type="bibr" rid="B26">Jones and Shaw 2012</xref>, p. 10, fig. 21).</p></tp:treatment-sec><tp:treatment-sec sec-type="Etymology"><title>Etymology.</title><p>This species is named after our entomologist colleague and parasitoid-lover Larry Haimowitz.</p><!--PageBreak--></tp:treatment-sec><ref-list><ref id="B26"><mixed-citation xmlns:xlink="http://www.w3.org/1999/xlink" xlink:type="simple"><person-group><name name-style="western"><surname>Jones</surname><given-names>GZ</given-names></name><name name-style="western"><surname>Shaw</surname><given-names>SR</given-names></name></person-group> (<year>2012</year>) <article-title>Ten new species of <italic><tp:taxon-name><tp:taxon-name-part taxon-name-part-type="genus">Meteorus</tp:taxon-name-part></tp:taxon-name></italic> (<tp:taxon-name><tp:taxon-name-part taxon-name-part-type="family">Braconidae</tp:taxon-name-part></tp:taxon-name>: <tp:taxon-name><tp:taxon-name-part taxon-name-part-type="order">Hymenoptera</tp:taxon-name-part></tp:taxon-name>) from Ecuador reared at the Yanayacu Biological Center for Creative Studies.</article-title><source>Zootaxa</source><volume>3547</volume>: <fpage>1</fpage>–<lpage>23</lpage>. <ext-link ext-link-type="uri" xlink:href="http://www.mapress.com/zootaxa/2012/f/z03547p023f.pdf" xlink:type="simple">http://www.mapress.com/zootaxa/2012/f/z03547p023f.pdf</ext-link></mixed-citation></ref></ref-list></tp:taxon-treatment>
