# Supplementary material for: An illustrated key to Neotropical species of the genus Meteorus Haliday (Hymenoptera, Braconidae, Euphorinae)
Source: Zookeys. 2015 Mar 23;(489):33–94. doi: 10.3897/zookeys.489.9258 (PMC4395838; doi:10.3897/zookeys.489.9258)
Supplement: XML Treatment for Meteorus magnoculus [file zookeys.489.9258-treatment7.xml]

<!DOCTYPE tp:taxon-treatment
  PUBLIC "-//TaxonX//DTD Taxonomic Treatment Publishing DTD v0 20100105//EN" "tax-treatment-NSO.dtd">
<tp:taxon-treatment xmlns:tp="http://www.plazi.org/taxpub"><tp:treatment-meta><kwd-group><label>Taxon classification</label><kwd><named-content content-type="kingdom">Animalia</named-content></kwd><kwd><named-content content-type="order">Hymenoptera</named-content></kwd><kwd><named-content content-type="family">Braconidae</named-content></kwd></kwd-group><mixed-citation publication-type="journal"><person-group><name><surname>Aguirre</surname><given-names>Helmuth</given-names></name><name><surname>de Almeida</surname><given-names>Luis Felipe</given-names></name><name><surname>Shaw</surname><given-names>Scott Richard</given-names></name><name><surname>Sarmiento</surname><given-names>Carlos E.</given-names></name></person-group><article-title>An illustrated key to Neotropical species of the genus <italic><tp:taxon-name><tp:taxon-name-part taxon-name-part-type="genus">Meteorus</tp:taxon-name-part></tp:taxon-name></italic> Haliday (<tp:taxon-name><tp:taxon-name-part taxon-name-part-type="order">Hymenoptera</tp:taxon-name-part></tp:taxon-name>, <tp:taxon-name><tp:taxon-name-part taxon-name-part-type="family">Braconidae</tp:taxon-name-part></tp:taxon-name>, <tp:taxon-name><tp:taxon-name-part taxon-name-part-type="subfamily">Euphorinae</tp:taxon-name-part></tp:taxon-name>)</article-title><source>Zookeys</source><day>23</day><month>3</month><year>2015</year><volume>2015</volume><issue>489</issue><fpage>33</fpage><lpage>94</lpage><pub-id pub-id-type="doi">10.3897/zookeys.489.9258</pub-id></mixed-citation></tp:treatment-meta><tp:nomenclature><tp:taxon-name>
                            <tp:taxon-name-part taxon-name-part-type="genus">Meteorus</tp:taxon-name-part>
                            <tp:taxon-name-part taxon-name-part-type="species">magnoculus</tp:taxon-name-part>
                            <object-id xmlns:xlink="http://www.w3.org/1999/xlink" content-type="zoobank" xlink:type="simple">http://zoobank.org/734B83C5-1DCD-4CAC-ABB6-817BD179B3AA</object-id>
                        </tp:taxon-name><tp:taxon-authority>Aguirre, Almeida &amp; Shaw</tp:taxon-authority><tp:taxon-status xmlns:xlink="http://www.w3.org/1999/xlink" xlink:type="simple">sp. n.</tp:taxon-status><xref ref-type="fig" rid="F13">Figures 111–117</xref><xref ref-type="fig" rid="F14">, 118–120</xref><!--PageBreak--></tp:nomenclature><tp:treatment-sec sec-type="Diagnosis"><title>Diagnosis.</title><p>Occipital carina complete; large ocelli, ocellus-ocullar distance 0.5–0.6 × ocellar diameter; huge eyes, head height 1.2–1.4 × eye height; mandibles twisted; notauli deeply impressed, distinctive and rugose; propodeum aerolate-rugose; dorsope absent; ventral borders of first tergite joined completely along ½ of segment; ovipositor basally thickened and slightly curved; ovipositor 2.4–3 × longer than first tergite; mesosoma ferruginous, head mostly dark, metasoma and legs white and black.</p><fig id="F13" position="float" orientation="portrait"><label>Figures 111–117.</label><caption><p><italic><tp:taxon-name><tp:taxon-name-part taxon-name-part-type="genus">Meteorus</tp:taxon-name-part> <tp:taxon-name-part taxon-name-part-type="species">magnoculus</tp:taxon-name-part></tp:taxon-name></italic> sp. n. female. <bold>111</bold> Habitus in lateral view <bold>112</bold> head in dorsal view <bold>113</bold> head in frontal view <bold>114</bold> propodeum in dorso-lateral view <bold>115</bold> mesoscutum in dorsal view <bold>116</bold> metasoma in dorso-lateral view <bold>117</bold> first tergite in dorso-lateral view.</p></caption><graphic xmlns:xlink="http://www.w3.org/1999/xlink" xlink:href="zookeys-489-033-g013.jpg" position="float" orientation="portrait" xlink:type="simple" id="oo_40488.jpg"/></fig><fig id="F14" position="float" orientation="portrait"><label>Figures 118–120.</label><caption><p><italic><tp:taxon-name><tp:taxon-name-part taxon-name-part-type="genus">Meteorus</tp:taxon-name-part> <tp:taxon-name-part taxon-name-part-type="species">magnoculus</tp:taxon-name-part></tp:taxon-name></italic> sp. n. male. <bold>118</bold> Habitus lateral view <bold>119</bold> head in frontal view <bold>120</bold> head in dorsal view.</p></caption><graphic xmlns:xlink="http://www.w3.org/1999/xlink" xlink:href="zookeys-489-033-g014.jpg" position="float" orientation="portrait" xlink:type="simple" id="oo_40489.jpg"/></fig></tp:treatment-sec><tp:treatment-sec sec-type="Body color"><title>Body color.</title><p>Antenna dark brown; annulus absent; head black except a small brown patch between each lateral ocelli and its closest compound eye; clypeus yellow; mesosoma mostly ferruginous except propleuron anterior 2/3 black, posterior 1/3 and interior borders yellow; pronotum ferruginous on the upper half, then gradually becomes yellow toward the lower border. Prothoracic coxa, trochanter and trochantellus yellow, remaining leg orange; mesothoracic legs brown except coxa, trochanter, trochantellus, both femur and tibia basally, and most of tarsus yellow. Metathoracic coxa basally orange-ferruginous, distally black; metathoracic trochanter, tibia basally and tarsus white-yellow; remaining hind leg black. Basal half and a narrow patch along the distal border of T1 yellow, T1 medially black; T2 on the basal border and T7 throughout white-yellow, remaining T2 and T3–T5 black, T6 and T8 brown; sterna yellow white, with brown patches on the sterna 5–7. Wings hyaline; stigma dark brown.</p></tp:treatment-sec><tp:treatment-sec sec-type="Body length"><title>Body length.</title><p>6.6 mm.</p></tp:treatment-sec><tp:treatment-sec sec-type="Head"><title>Head.</title><p>Antenna with 33 flagellomeres; flagellar length/width ratios as follows: F1 = 4.2, F2 = 4, F3 = 3.3, F31 = 2.2, F32 = 2, F33 = 3; head 1.2 wider than high; occipital carina complete; ocellus-ocullar distance 0.6 × ocellar diameter; huge eyes, head height 1.2 × eye height; temple length 0.3 × eye length in dorsal view; vertex in dorsal view not descending vertically behind the lateral ocelli; frons smooth and polished; face maximum width 1.5 × minimum width; face puncticulate; face minimum width 0.7 × clypeus width; clypeus punctate; malar space length 0.1 × mandible width basally; mandibles twisted.</p></tp:treatment-sec><tp:treatment-sec sec-type="Mesosoma"><title>Mesosoma.</title><p>Pronotum in lateral view carinate and rugose; propleuron coarsely rugose; notauli deeply impressed, distinctive and rugose; mesonotal lobes well defined; central lobe of mesoscutum punctulate; scutellar furrow with three carinae; mesopleuron punctate; precoxal sulcus long, narrow and aerolate-rugose; metapleuron rugose; propodeum aerolate-rugose, longitudinal and transversal carinae absent, median depression weakly impressed.</p></tp:treatment-sec><tp:treatment-sec sec-type="Legs"><title>Legs.</title><p>Hind coxa strigate and punctate; tarsal claw with a large lobe.</p></tp:treatment-sec><tp:treatment-sec sec-type="Wings"><title>Wings.</title><p>Wing length 4.9 mm; second submarginal cell of forewing not strongly narrowed anteriorly. Front wing: length of vein r 0.5 × length of vein 3RSa; vein 3RSb straight; length of vein 3RSa 0.9 × length of vein r-m; vein m-cu antefurcal. Hind wing: length of vein 1M 1.2 × length of vein cu-a; length of vein 1M 1.1 × length of vein r-m.</p></tp:treatment-sec><tp:treatment-sec sec-type="Metasoma"><title>Metasoma.</title><p>Dorsope absent; ventral borders of first tergite joined completely along ½ of segment; first tergite with faintly demarcate and parallel costae; ovipositor basally thickened and slightly curved; ovipositor 2.9 × longer than first tergite.</p></tp:treatment-sec><tp:treatment-sec sec-type="Cocoon"><title>Cocoon.</title><p>Unknown.</p></tp:treatment-sec><tp:treatment-sec sec-type="Female variation"><title>Female variation.</title><p>Body length 6 mm; antenna with 35–36 flagellomeres; ocellus-ocullar distance 0.5 × ocellar diameter; head height 1.3–1.4 × eye height; temple length 0.4 × eye length in dorsal view; face maximum width 1.4 × minimum width; face minimum width 0.8–0.9 × clypeus width; malar space length 0.2 × mandible width basally; wing length 4.8 mm. Front wing: length of vein r 0.4 × length of vein 3RSa; length of vein 3RSa 1.2 × length of vein r-m. Hind wing: length of vein 1M 1.1–1.3 × length of vein cu-a; length of vein 1M 1–1.4 × length of vein r-m; ovipositor 2.4–3 × longer than first tergite.</p></tp:treatment-sec><tp:treatment-sec sec-type="Male variation"><title>Male variation.</title><p>T2 with a yellow cup-shape area basally, remaining black; sterna 2–3 yellow-cream, sterna 4–8 brown; wings hyaline; body length 5.2 mm; antenna with 32 flagellomeres; head 1.1 wider than high; ocellus-ocullar distance equal to ocellar diameter; head height 1.4 × eye height; temple length 0.5 × eye length in dorsal view; frons strigulate; face maximum width 1.1 × minimum width; face strigate-punctate; face minimum width 0.9 × clypeus width; malar space length 0.4 × mandible width basally; wing length 4.1 mm; length of vein 3RSa equal to length of vein r-m; vein m-cu of forewing intersticial; length of vein 1M 0.9 × length of vein r-m; first tergite with costae parallel.</p></tp:treatment-sec><tp:treatment-sec sec-type="Type locality"><title>Type locality.</title><p>COSTA RICA, San Jose, San Pedro, Sabanilla.</p></tp:treatment-sec><tp:treatment-sec sec-type="Type specimen"><title>Type specimen.</title><p>Holotype female (point mounted), COSTA RICA, San Jose, San Pedro, Sabanilla, collected from a pyralid leaf folder on <italic><tp:taxon-name><tp:taxon-name-part taxon-name-part-type="genus">Ipomea</tp:taxon-name-part></tp:taxon-name></italic> [correct spelling <italic><tp:taxon-name><tp:taxon-name-part taxon-name-part-type="genus">Ipomoea</tp:taxon-name-part></tp:taxon-name></italic>, A/N] XI.1997, X. Miranda leg., UWIM.</p><p>Paratype. One female, one male, same data as holotype, UWIM.</p></tp:treatment-sec><tp:treatment-sec sec-type="Distribution"><title>Distribution.</title><p>Costa Rica, province of San Jose.</p></tp:treatment-sec><tp:treatment-sec sec-type="Biology"><title>Biology.</title><p>Parasitoid of a leaf folder pyralid (<tp:taxon-name><tp:taxon-name-part taxon-name-part-type="order">Lepidoptera</tp:taxon-name-part></tp:taxon-name>: <tp:taxon-name><tp:taxon-name-part taxon-name-part-type="family">Pyralidae</tp:taxon-name-part></tp:taxon-name>) sampled on <italic><tp:taxon-name><tp:taxon-name-part taxon-name-part-type="genus">Ipomoea</tp:taxon-name-part></tp:taxon-name></italic> (<tp:taxon-name><tp:taxon-name-part taxon-name-part-type="family">Convolvulaceae</tp:taxon-name-part></tp:taxon-name>).</p></tp:treatment-sec><tp:treatment-sec sec-type="Comments"><title>Comments.</title><p>Both the big eyes and large and colorful body make <italic><tp:taxon-name><tp:taxon-name-part taxon-name-part-type="genus">Meteorus</tp:taxon-name-part> <tp:taxon-name-part taxon-name-part-type="species">magnoculus</tp:taxon-name-part></tp:taxon-name></italic> very distinct from the other species of the genus. The most similar one is <italic><tp:taxon-name><tp:taxon-name-part taxon-name-part-type="genus">Meteorus</tp:taxon-name-part> <tp:taxon-name-part taxon-name-part-type="species">cecavorum</tp:taxon-name-part></tp:taxon-name></italic> sharing with <italic><tp:taxon-name><tp:taxon-name-part taxon-name-part-type="genus">Meteorus</tp:taxon-name-part> <tp:taxon-name-part taxon-name-part-type="species">magnoculus</tp:taxon-name-part></tp:taxon-name></italic> the occipital carina complete, mandibles totally twisted, first metasomal tergite without dorsopes and ventral borders of first tergite joined along ½ of segment. But <italic><tp:taxon-name><tp:taxon-name-part taxon-name-part-type="genus">Meteorus</tp:taxon-name-part> <tp:taxon-name-part taxon-name-part-type="species">magnoculus</tp:taxon-name-part></tp:taxon-name></italic> is easy to separate by its bigger eyes (head height/eye height = 1.3–1.4 vs. 1.5–1.6 in <italic><tp:taxon-name><tp:taxon-name-part taxon-name-part-type="genus">Meteorus</tp:taxon-name-part> <tp:taxon-name-part taxon-name-part-type="species">cecavorum</tp:taxon-name-part></tp:taxon-name></italic>), bigger ocelli (ocellus-ocullar distance/ocellar diameter = 0.5–0.6 vs. 1.2–1.6 in <italic><tp:taxon-name><tp:taxon-name-part taxon-name-part-type="genus">Meteorus</tp:taxon-name-part> <tp:taxon-name-part taxon-name-part-type="species">cecavorum</tp:taxon-name-part></tp:taxon-name></italic>) shorter malar space (malar space length/mandible width basally = 0.1 vs. 0.8–1.2 in <italic><tp:taxon-name><tp:taxon-name-part taxon-name-part-type="genus">Meteorus</tp:taxon-name-part> <tp:taxon-name-part taxon-name-part-type="species">cecavorum</tp:taxon-name-part></tp:taxon-name></italic>) and its combination of ferruginous, black and white on the body (mostly black-dark brown in <italic><tp:taxon-name><tp:taxon-name-part taxon-name-part-type="genus">Meteorus</tp:taxon-name-part> <tp:taxon-name-part taxon-name-part-type="species">cecavorum</tp:taxon-name-part></tp:taxon-name></italic>).</p></tp:treatment-sec><tp:treatment-sec sec-type="Etymology"><title>Etymology.</title><p><italic><tp:taxon-name><tp:taxon-name-part taxon-name-part-type="genus">Meteorus</tp:taxon-name-part> <tp:taxon-name-part taxon-name-part-type="species">magnoculus</tp:taxon-name-part></tp:taxon-name></italic> is, until now, the <italic><tp:taxon-name><tp:taxon-name-part taxon-name-part-type="genus">Meteorus</tp:taxon-name-part></tp:taxon-name></italic> species with biggest relative eye size inhabiting the Neotropical Region. The specific epithet is composed by the Latin prefix “magno” meaning large, and the Latin root “oculus” meaning eye.</p><!--PageBreak--></tp:treatment-sec></tp:taxon-treatment>
