# Supplementary material for: An illustrated key to Neotropical species of the genus Meteorus Haliday (Hymenoptera, Braconidae, Euphorinae)
Source: Zookeys. 2015 Mar 23;(489):33–94. doi: 10.3897/zookeys.489.9258 (PMC4395838; doi:10.3897/zookeys.489.9258)
Supplement: XML Treatment for Meteorus martinezi [file zookeys.489.9258-treatment8.xml]

<!DOCTYPE tp:taxon-treatment
  PUBLIC "-//TaxonX//DTD Taxonomic Treatment Publishing DTD v0 20100105//EN" "tax-treatment-NSO.dtd">
<tp:taxon-treatment xmlns:tp="http://www.plazi.org/taxpub"><tp:treatment-meta><kwd-group><label>Taxon classification</label><kwd><named-content content-type="kingdom">Animalia</named-content></kwd><kwd><named-content content-type="order">Hymenoptera</named-content></kwd><kwd><named-content content-type="family">Braconidae</named-content></kwd></kwd-group><mixed-citation publication-type="journal"><person-group><name><surname>Aguirre</surname><given-names>Helmuth</given-names></name><name><surname>de Almeida</surname><given-names>Luis Felipe</given-names></name><name><surname>Shaw</surname><given-names>Scott Richard</given-names></name><name><surname>Sarmiento</surname><given-names>Carlos E.</given-names></name></person-group><article-title>An illustrated key to Neotropical species of the genus <italic><tp:taxon-name><tp:taxon-name-part taxon-name-part-type="genus">Meteorus</tp:taxon-name-part></tp:taxon-name></italic> Haliday (<tp:taxon-name><tp:taxon-name-part taxon-name-part-type="order">Hymenoptera</tp:taxon-name-part></tp:taxon-name>, <tp:taxon-name><tp:taxon-name-part taxon-name-part-type="family">Braconidae</tp:taxon-name-part></tp:taxon-name>, <tp:taxon-name><tp:taxon-name-part taxon-name-part-type="subfamily">Euphorinae</tp:taxon-name-part></tp:taxon-name>)</article-title><source>Zookeys</source><day>23</day><month>3</month><year>2015</year><volume>2015</volume><issue>489</issue><fpage>33</fpage><lpage>94</lpage><pub-id pub-id-type="doi">10.3897/zookeys.489.9258</pub-id></mixed-citation></tp:treatment-meta><tp:nomenclature><tp:taxon-name>
                            <tp:taxon-name-part taxon-name-part-type="genus">Meteorus</tp:taxon-name-part>
                            <tp:taxon-name-part taxon-name-part-type="species">martinezi</tp:taxon-name-part>
                            <object-id xmlns:xlink="http://www.w3.org/1999/xlink" content-type="zoobank" xlink:type="simple">http://zoobank.org/DFD2471B-3FD0-40F4-848D-D8645FC4F4FF</object-id>
                        </tp:taxon-name><tp:taxon-authority>Aguirre, Almeida &amp; Shaw</tp:taxon-authority><tp:taxon-status xmlns:xlink="http://www.w3.org/1999/xlink" xlink:type="simple">sp. n.</tp:taxon-status><xref ref-type="fig" rid="F15">Figures 121–127</xref></tp:nomenclature><tp:treatment-sec sec-type="Diagnosis"><title>Diagnosis.</title><p>Occipital carina complete; face parallel in frontal view, face maximum width 1.1 × minimum width; mandibles twisted; notauli shallow, not distinctive and rugose; hind coxa strigate; tarsal claw with large lobe; dorsope absent; ventral borders of first tergite joined completely along ½ of segment; ovipositor 2.3 × longer than first tergite; body mostly dark.</p><fig id="F15" position="float" orientation="portrait"><label>Figures 121–127.</label><caption><p><italic><tp:taxon-name><tp:taxon-name-part taxon-name-part-type="genus">Meteorus</tp:taxon-name-part> <tp:taxon-name-part taxon-name-part-type="species">martinezi</tp:taxon-name-part></tp:taxon-name></italic> sp. n. female. <bold>121</bold> Habitus in lateral view <bold>122</bold> head in frontal view <bold>123</bold> head in dorsal view <bold>124</bold> mesoscutum in dorsal view <bold>125</bold> propodeum in dorso-lateral view <bold>126</bold> metasoma in dorso-lateral view <bold>127</bold> first tergite in dorso-lateral view.</p></caption><graphic xmlns:xlink="http://www.w3.org/1999/xlink" xlink:href="zookeys-489-033-g015.jpg" position="float" orientation="portrait" xlink:type="simple" id="oo_40490.jpg"/></fig></tp:treatment-sec><tp:treatment-sec sec-type="Body color"><title>Body color.</title><p>Antenna brown; annulus absent; face, clypeus and gena yellow-orange; frons, temple and vertex dark brown. Propleuron dark brown except interior and posterior borders yellow; pronotum dorsally dark brown, ventrally yellow; mesonotal lobes black-dark brown, area between them and scutellum orange; mesopleuron dark brown close to the tegula, then gradually turns brown and light brown toward the middle coxa; metanotum dark brown; metapleuron light brown; propodeum dark brown. Prothoracic legs yellow; mesothoracic coxa, trochanter and trochantellus white, remaining leg dark brown; metathoracic coxa dorsally dark brown and ventrally yellow, trochanter, trochantellus and femur basally yellow, remaining leg brown. T1 black except the basal portion white-yellow; T2 basally yellow, remaining tergite surface brown; sterna yellow. Wings hyaline; stigma on front wing brown.</p></tp:treatment-sec><tp:treatment-sec sec-type="Body length"><title>Body length.</title><p>4.4 mm.</p></tp:treatment-sec><tp:treatment-sec sec-type="Head"><title>Head.</title><p>Antenna with 31 flagellomeres; flagellar length/width ratios as follows: F1 = 3, F2 = 3, F3 = 2.6, F29 = 1.8, F30 = 1.5, F31 = 2; head 1.2 wider than high; <!--PageBreak-->occipital carina complete; ocellus-ocullar distance 1.1 × ocellar diameter; head height 1.5 × eye height; temple length 0.7 × eye length in dorsal view; vertex in dorsal view descending vertically behind the lateral ocelli; frons strigulate; face maximum width 1.1 × minimum width; face strigulate; face minimum width 1.2 × clypeus width; clypeus strigulate; malar space length 0.8 × mandible width basally; mandibles twisted.</p></tp:treatment-sec><tp:treatment-sec sec-type="Mesosoma"><title>Mesosoma.</title><p>Pronotum in lateral view rugose-foveate-carinate; propleuron mostly smooth except apically rugulose; notauli shallow, not distinctive and rugose with a pronounced longitudinal carina; mesonotal lobes well defined; central lobe of mesoscutum punctate; scutellar furrow with two carinae; mesopleuron mostly puncticulate, rugose close to the tegula; precoxal sulcus rugose-foveate; metapleuron mostly smooth, rugose close to the coxa; propodeum aerolate-carinate-rugose, longitudinal carina present, median depression absent.</p></tp:treatment-sec><tp:treatment-sec sec-type="Legs"><title>Legs.</title><p>Hind coxa strigate; tarsal claw with large lobe.</p></tp:treatment-sec><tp:treatment-sec sec-type="Wings"><title>Wings.</title><p>Wing length 4.2 mm; second submarginal cell of forewing not strongly narrowed anteriorly. Front wing: length of vein r 0.7 × length of vein 3RSa; vein 3RSb straight; length of vein 3RSa 0.9 × length of vein r-m; vein m-cu intersticial. Hind wing: length of vein 1M 0.9 × length of vein cu-a; length of vein 1M 0.7 × length of vein r-m.</p></tp:treatment-sec><tp:treatment-sec sec-type="Metasoma"><title>Metasoma.</title><p>Dorsope absent; ventral borders of first tergite joined completely along ½ of segment; first tergite with costae parallel; ovipositor thickened basally and straight; ovipositor 2.3 × longer than first tergite.</p></tp:treatment-sec><tp:treatment-sec sec-type="Cocoon"><title>Cocoon.</title><p>Unknown.</p></tp:treatment-sec><tp:treatment-sec sec-type="Female variation"><title>Female variation.</title><p>Unknown.</p></tp:treatment-sec><tp:treatment-sec sec-type="Male variation"><title>Male variation.</title><p>Unknown.</p></tp:treatment-sec><tp:treatment-sec sec-type="Type locality"><title>Type locality.</title><p>COSTA RICA, Heredia, Vara Blanca, Finca Georgina, 2100 m.</p></tp:treatment-sec><tp:treatment-sec sec-type="Type specimen"><title>Type specimen.</title><p>Holotype female (point mounted), COSTA RICA, Heredia, Vara Blanca, Finca Georgina, 2100 m, collected III–IV.1990, Paul Hanson leg., UWIM.</p><p>Paratype. Unknown.</p></tp:treatment-sec><tp:treatment-sec sec-type="Distribution"><title>Distribution.</title><p>Costa Rica, province of Heredia.</p></tp:treatment-sec><tp:treatment-sec sec-type="Biology"><title>Biology.</title><p>Unknown.</p></tp:treatment-sec><tp:treatment-sec sec-type="Comments"><title>Comments.</title><p><italic><tp:taxon-name><tp:taxon-name-part taxon-name-part-type="genus">Meteorus</tp:taxon-name-part> <tp:taxon-name-part taxon-name-part-type="species">martinezi</tp:taxon-name-part></tp:taxon-name></italic> is similar to <italic><tp:taxon-name><tp:taxon-name-part taxon-name-part-type="genus">Meteorus</tp:taxon-name-part> <tp:taxon-name-part taxon-name-part-type="species">carolae</tp:taxon-name-part></tp:taxon-name></italic> in having the occipital carina complete, mandibles totally twisted, notauli shallow and not distinct, tarsal claw with a large lobe, first metasomal tergite without dorsopes, ventral borders of first tergite joined along ½ of segment, mesopleuron completely brown-black, first tergite bicolored and propodeum totally black-dark brown. <italic><tp:taxon-name><tp:taxon-name-part taxon-name-part-type="genus">Meteorus</tp:taxon-name-part> <tp:taxon-name-part taxon-name-part-type="species">martinezi</tp:taxon-name-part></tp:taxon-name></italic> can be separated from <italic><tp:taxon-name><tp:taxon-name-part taxon-name-part-type="genus">Meteorus</tp:taxon-name-part> <tp:taxon-name-part taxon-name-part-type="species">carolae</tp:taxon-name-part></tp:taxon-name></italic> by the hind coxa dorsally dark brown and ventrally yellow (hind coxa completely dark brown in <italic><tp:taxon-name><tp:taxon-name-part taxon-name-part-type="genus">Meteorus</tp:taxon-name-part> <tp:taxon-name-part taxon-name-part-type="species">carolae</tp:taxon-name-part></tp:taxon-name></italic>), antenna with 31 flagellomeres (antenna with 24–27 flagellomeres in <italic><tp:taxon-name><tp:taxon-name-part taxon-name-part-type="genus">Meteorus</tp:taxon-name-part> <tp:taxon-name-part taxon-name-part-type="species">carolae</tp:taxon-name-part></tp:taxon-name></italic>) and the parallel eyes in frontal view, face maximum width/minimum width = 1.1 (convergent eyes in <italic><tp:taxon-name><tp:taxon-name-part taxon-name-part-type="genus">Meteorus</tp:taxon-name-part> <tp:taxon-name-part taxon-name-part-type="species">carolae</tp:taxon-name-part></tp:taxon-name></italic>, face maximum width/minimum width = 1.4–1.6).</p></tp:treatment-sec><tp:treatment-sec sec-type="Etymology"><title>Etymology.</title><p>This species is named in honor of Dr. Juan Jose Martinez, Museo Argentino de Ciencias Naturales “Bernardino Rivadavia” curator of insects.</p><!--PageBreak--><!--PageBreak--></tp:treatment-sec></tp:taxon-treatment>
