# Supplementary material for: An illustrated key to Neotropical species of the genus Meteorus Haliday (Hymenoptera, Braconidae, Euphorinae)
Source: Zookeys. 2015 Mar 23;(489):33–94. doi: 10.3897/zookeys.489.9258 (PMC4395838; doi:10.3897/zookeys.489.9258)
Supplement: XML Treatment for Meteorus microcavus [file zookeys.489.9258-treatment9.xml]

<!DOCTYPE tp:taxon-treatment
  PUBLIC "-//TaxonX//DTD Taxonomic Treatment Publishing DTD v0 20100105//EN" "tax-treatment-NSO.dtd">
<tp:taxon-treatment xmlns:tp="http://www.plazi.org/taxpub"><tp:treatment-meta><kwd-group><label>Taxon classification</label><kwd><named-content content-type="kingdom">Animalia</named-content></kwd><kwd><named-content content-type="order">Hymenoptera</named-content></kwd><kwd><named-content content-type="family">Braconidae</named-content></kwd></kwd-group><mixed-citation publication-type="journal"><person-group><name><surname>Aguirre</surname><given-names>Helmuth</given-names></name><name><surname>de Almeida</surname><given-names>Luis Felipe</given-names></name><name><surname>Shaw</surname><given-names>Scott Richard</given-names></name><name><surname>Sarmiento</surname><given-names>Carlos E.</given-names></name></person-group><article-title>An illustrated key to Neotropical species of the genus <italic><tp:taxon-name><tp:taxon-name-part taxon-name-part-type="genus">Meteorus</tp:taxon-name-part></tp:taxon-name></italic> Haliday (<tp:taxon-name><tp:taxon-name-part taxon-name-part-type="order">Hymenoptera</tp:taxon-name-part></tp:taxon-name>, <tp:taxon-name><tp:taxon-name-part taxon-name-part-type="family">Braconidae</tp:taxon-name-part></tp:taxon-name>, <tp:taxon-name><tp:taxon-name-part taxon-name-part-type="subfamily">Euphorinae</tp:taxon-name-part></tp:taxon-name>)</article-title><source>Zookeys</source><day>23</day><month>3</month><year>2015</year><volume>2015</volume><issue>489</issue><fpage>33</fpage><lpage>94</lpage><pub-id pub-id-type="doi">10.3897/zookeys.489.9258</pub-id></mixed-citation></tp:treatment-meta><tp:nomenclature><tp:taxon-name>
                            <tp:taxon-name-part taxon-name-part-type="genus">Meteorus</tp:taxon-name-part>
                            <tp:taxon-name-part taxon-name-part-type="species">microcavus</tp:taxon-name-part>
                            <object-id xmlns:xlink="http://www.w3.org/1999/xlink" content-type="zoobank" xlink:type="simple">http://zoobank.org/7EDAF984-A3AC-42A4-97B5-18304638ABF3</object-id>
                        </tp:taxon-name><tp:taxon-authority>Aguirre, Almeida &amp; Shaw</tp:taxon-authority><tp:taxon-status xmlns:xlink="http://www.w3.org/1999/xlink" xlink:type="simple">sp. n.</tp:taxon-status><xref ref-type="fig" rid="F16">Figures 128–134</xref><!--PageBreak--><!--PageBreak--></tp:nomenclature><tp:treatment-sec sec-type="Diagnosis"><title>Diagnosis.</title><p>Occipital carina complete; eyes convergent in frontal view, face maximum width 1.7 × minimum width; mandibles moderately twisted; notauli deeply impressed, distinctive and foveolate; propodeum carinate-rugose, with a transversal carina; hind coxa rugose; tarsal claw with a large lobe; dorsope present, very small; ventral borders of first tergite widely separated; ovipositor thickened basally and slightly curved; ovipositor 3.1 × longer than first tergite.</p><fig id="F16" position="float" orientation="portrait"><label>Figures 128–134.</label><caption><p><italic><tp:taxon-name><tp:taxon-name-part taxon-name-part-type="genus">Meteorus</tp:taxon-name-part> <tp:taxon-name-part taxon-name-part-type="species">microcavus</tp:taxon-name-part></tp:taxon-name></italic> sp. n. female. <bold>128</bold> Habitus in lateral view <bold>129</bold> head in dorsal view <bold>130</bold> head in frontal view <bold>131</bold> mesonotum in dorso-lateral view <bold>132</bold> propodeum in dorso-lateral view <bold>133</bold> metasoma in dorsal view <bold>134</bold> first tergite basal portion, the arrow shows the position of a small dorsope.</p></caption><graphic xmlns:xlink="http://www.w3.org/1999/xlink" xlink:href="zookeys-489-033-g016.jpg" position="float" orientation="portrait" xlink:type="simple" id="oo_40491.jpg"/></fig></tp:treatment-sec><tp:treatment-sec sec-type="Body color"><title>Body color.</title><p>Antenna brown; annulus absent; head yellow except area between ocelli dark brown. Anterior half of propleuron dark brown, posterior half light brown; pronotum yellow; median mesonotal lobe and scutellum yellow, lateral mesonotal lobes light brown; mesopleuron laterally yellow, ventrally light brown; metanotum black dorsally, yellow laterally; metapleuron yellow; propodeum black. Prothoracic legs yellow; mesothoracic coxa, trochanter and trochantellus white, remaining leg dark brown; metathoracic legs yellow except tarsus light brown. T1 black; T2–T8 and sterna yellow. Wings hyaline; stigma white.</p></tp:treatment-sec><tp:treatment-sec sec-type="Body length"><title>Body length.</title><p>2.8 mm.</p></tp:treatment-sec><tp:treatment-sec sec-type="Head"><title>Head.</title><p>Antenna with 22 flagellomeres; head 1.2 wider than high; occipital carina complete; ocellus-ocullar distance 2 × ocellar diameter; head height 1.5 × eye height; temple length 0.5 × eye length in dorsal view; vertex in dorsal view not descending vertically behind the lateral ocelli; frons strigulate; face maximum width 1.7 × minimum width; face puncticulate; face minimum width 0.7 × clypeus width; clypeus smooth and polished; malar space length 0.5 × mandible width basally; mandibles moderately twisted.</p></tp:treatment-sec><tp:treatment-sec sec-type="Mesosoma"><title>Mesosoma.</title><p>Surface of pronotum in lateral view irregular and shiny; propleuron mostly smooth except anteriorly rugulose; notauli deeply impressed, distinctive and foveolate; mesonotal lobes well defined; central lobe of mesoscutum with irregular punctures and polished; scutellar furrow with one carina; mesopleuron with irregular punctures; precoxal sulcus short, narrow and foveate; metapleuron with irregular punctures; propodeum carinate-rugose, with a transversal carina.</p></tp:treatment-sec><tp:treatment-sec sec-type="Legs"><title>Legs.</title><p>Hind coxa rugose; tarsal claw with a large lobe.</p></tp:treatment-sec><tp:treatment-sec sec-type="Wings"><title>Wings.</title><p>Wing length 2.9 mm; second submarginal cell of forewing not strongly narrowed anteriorly. Front wing: length of vein r 0.9 × length of vein 3RSa; vein 3RSb straight; length of vein 3RSa 0.6 × length of vein r-m; vein m-cu antefurcal. Hind wing: length of vein 1M 1.6 × length of vein cu-a; length of vein 1M 1.2 × length of vein r-m.</p></tp:treatment-sec><tp:treatment-sec sec-type="Metasoma"><title>Metasoma.</title><p>Dorsope present, very small; ventral borders of first tergite widely separated; first tergite costate-rugulose; ovipositor thickened basally and slightly curved; ovipositor 3.1 × longer than first tergite; T2–T3 with irregular and shiny surface.</p></tp:treatment-sec><tp:treatment-sec sec-type="Cocoon"><title>Cocoon.</title><p>Unknown.</p></tp:treatment-sec><tp:treatment-sec sec-type="Female variation"><title>Female variation.</title><p>Unknown.</p></tp:treatment-sec><tp:treatment-sec sec-type="Male variation"><title>Male variation.</title><p>Unknown.</p></tp:treatment-sec><tp:treatment-sec sec-type="Type locality"><title>Type locality.</title><p>COSTA RICA, Cartago, Cerro de la Muerte, Villa Mills, 3000 m.</p></tp:treatment-sec><tp:treatment-sec sec-type="Type specimen"><title>Type specimen.</title><p>Holotype female (point mounted), COSTA RICA, Cartago, Cerro de la Muerte, Villa Mills, 3000 m, collected XI–XII.1989, P. Hanson leg., UWIM.</p><p>Paratype. Unknown.</p></tp:treatment-sec><tp:treatment-sec sec-type="Distribution"><title>Distribution.</title><p>Costa Rica, province of Cartago.</p></tp:treatment-sec><tp:treatment-sec sec-type="Biology"><title>Biology.</title><p>Unknown.</p></tp:treatment-sec><tp:treatment-sec sec-type="Comments"><title>Comments.</title><p>Compared with <italic><tp:taxon-name><tp:taxon-name-part taxon-name-part-type="genus">Meteorus</tp:taxon-name-part> <tp:taxon-name-part taxon-name-part-type="species">fallacavus</tp:taxon-name-part></tp:taxon-name></italic>, <italic><tp:taxon-name><tp:taxon-name-part taxon-name-part-type="genus">Meteorus</tp:taxon-name-part> <tp:taxon-name-part taxon-name-part-type="species">microcavus</tp:taxon-name-part></tp:taxon-name></italic> displays a true pair of dorsopes but too small to be detected at a first glance. The ventral borders being widely separated support this interpretation. It is unusual to find such a reduction in these structures, so the conspicuous dorsopes diminution in <italic><tp:taxon-name><tp:taxon-name-part taxon-name-part-type="genus">Meteorus</tp:taxon-name-part> <tp:taxon-name-part taxon-name-part-type="species">microcavus</tp:taxon-name-part></tp:taxon-name></italic> might be enough to identify it. <italic><tp:taxon-name><tp:taxon-name-part taxon-name-part-type="genus">Meteorus</tp:taxon-name-part> <tp:taxon-name-part taxon-name-part-type="species">andreae</tp:taxon-name-part></tp:taxon-name></italic>, a common species distributed across the montane forests of Colombia and Costa Rica, matches with <italic><tp:taxon-name><tp:taxon-name-part taxon-name-part-type="genus">Meteorus</tp:taxon-name-part> <tp:taxon-name-part taxon-name-part-type="species">fallacavus</tp:taxon-name-part></tp:taxon-name></italic> by sharing the following features: moderately twisted mandibles, propodeum having carinae, presence of true dorsopes, ventral borders of fist tergite widely separated. However, <italic><tp:taxon-name><tp:taxon-name-part taxon-name-part-type="genus">Meteorus</tp:taxon-name-part> <tp:taxon-name-part taxon-name-part-type="species">microcavus</tp:taxon-name-part></tp:taxon-name></italic> differs by its mesopleuron mostly yellow (mesopleuron completely black in <italic><tp:taxon-name><tp:taxon-name-part taxon-name-part-type="genus">Meteorus</tp:taxon-name-part> <tp:taxon-name-part taxon-name-part-type="species">andreae</tp:taxon-name-part></tp:taxon-name></italic>), antenna with 22 flagellomeres (antenna with 27–32 flagellomeres in <italic><tp:taxon-name><tp:taxon-name-part taxon-name-part-type="genus">Meteorus</tp:taxon-name-part> <tp:taxon-name-part taxon-name-part-type="species">andreae</tp:taxon-name-part></tp:taxon-name></italic>) and tarsal claw with a large lobe (tarsal claw either simple or with a small lobe in <italic><tp:taxon-name><tp:taxon-name-part taxon-name-part-type="genus">Meteorus</tp:taxon-name-part> <tp:taxon-name-part taxon-name-part-type="species">andreae</tp:taxon-name-part></tp:taxon-name></italic>).</p></tp:treatment-sec><tp:treatment-sec sec-type="Etymology"><title>Etymology.</title><p>The specific epithet is composed by the Greek prefix “micro” meaning small, and the Latin stem “cavus”, which means hole, referring to the small dorsopes.</p></tp:treatment-sec></tp:taxon-treatment>
