# Supplementary material for: An illustrated key to Neotropical species of the genus Meteorus Haliday (Hymenoptera, Braconidae, Euphorinae)
Source: Zookeys. 2015 Mar 23;(489):33–94. doi: 10.3897/zookeys.489.9258 (PMC4395838; doi:10.3897/zookeys.489.9258)
Supplement: XML Treatment for Meteorus noctuivorus [file zookeys.489.9258-treatment10.xml]

<!DOCTYPE tp:taxon-treatment
  PUBLIC "-//TaxonX//DTD Taxonomic Treatment Publishing DTD v0 20100105//EN" "tax-treatment-NSO.dtd">
<tp:taxon-treatment xmlns:tp="http://www.plazi.org/taxpub"><tp:treatment-meta><kwd-group><label>Taxon classification</label><kwd><named-content content-type="kingdom">Animalia</named-content></kwd><kwd><named-content content-type="order">Hymenoptera</named-content></kwd><kwd><named-content content-type="family">Braconidae</named-content></kwd></kwd-group><mixed-citation publication-type="journal"><person-group><name><surname>Aguirre</surname><given-names>Helmuth</given-names></name><name><surname>de Almeida</surname><given-names>Luis Felipe</given-names></name><name><surname>Shaw</surname><given-names>Scott Richard</given-names></name><name><surname>Sarmiento</surname><given-names>Carlos E.</given-names></name></person-group><article-title>An illustrated key to Neotropical species of the genus <italic><tp:taxon-name><tp:taxon-name-part taxon-name-part-type="genus">Meteorus</tp:taxon-name-part></tp:taxon-name></italic> Haliday (<tp:taxon-name><tp:taxon-name-part taxon-name-part-type="order">Hymenoptera</tp:taxon-name-part></tp:taxon-name>, <tp:taxon-name><tp:taxon-name-part taxon-name-part-type="family">Braconidae</tp:taxon-name-part></tp:taxon-name>, <tp:taxon-name><tp:taxon-name-part taxon-name-part-type="subfamily">Euphorinae</tp:taxon-name-part></tp:taxon-name>)</article-title><source>Zookeys</source><day>23</day><month>3</month><year>2015</year><volume>2015</volume><issue>489</issue><fpage>33</fpage><lpage>94</lpage><pub-id pub-id-type="doi">10.3897/zookeys.489.9258</pub-id></mixed-citation></tp:treatment-meta><tp:nomenclature><tp:taxon-name>
                            <tp:taxon-name-part taxon-name-part-type="genus">Meteorus</tp:taxon-name-part>
                            <tp:taxon-name-part taxon-name-part-type="species">noctuivorus</tp:taxon-name-part>
                            <object-id xmlns:xlink="http://www.w3.org/1999/xlink" content-type="zoobank" xlink:type="simple">http://zoobank.org/E03C841A-A1AD-4960-B7E4-2F8A8FA1906D</object-id>
                        </tp:taxon-name><tp:taxon-authority>Aguirre, Almeida &amp; Shaw</tp:taxon-authority><tp:taxon-status xmlns:xlink="http://www.w3.org/1999/xlink" xlink:type="simple">sp. n.</tp:taxon-status><xref ref-type="fig" rid="F17">Figures 135–141</xref><xref ref-type="fig" rid="F18">, 142–146</xref></tp:nomenclature><tp:treatment-sec sec-type="Diagnosis"><title>Diagnosis.</title><p>Occipital carina complete; big ocelli, ocellus-ocullar distance 0.8 × ocellar diameter; mandibles twisted; notauli shallow, not distinctive and rugose with a pronounced longitudinal carina; propodeum aerolate-rugose; dorsope absent; ventral borders of first tergite fused completely along ½ of segment; ovipositor 1.9 × longer than first tergite; mesopleuron completely yellow.</p><fig id="F17" position="float" orientation="portrait"><label>Figures 135–141.</label><caption><p><italic><tp:taxon-name><tp:taxon-name-part taxon-name-part-type="genus">Meteorus</tp:taxon-name-part> <tp:taxon-name-part taxon-name-part-type="species">noctuivorus</tp:taxon-name-part></tp:taxon-name></italic> sp. n. female. <bold>135</bold> Habitus in lateral view <bold>136</bold> head in dorsal view <bold>137</bold> head in frontal view <bold>138</bold> mesoscutum in dorsal view <bold>139</bold> propodeum in posterior view <bold>140</bold> first tergite in dorsal view <bold>141</bold> tergites T2–T5 in dorsal view.</p></caption><graphic xmlns:xlink="http://www.w3.org/1999/xlink" xlink:href="zookeys-489-033-g017.jpg" position="float" orientation="portrait" xlink:type="simple" id="oo_40492.jpg"/></fig><fig id="F18" position="float" orientation="portrait"><label>Figures 142–146.</label><caption><p><italic><tp:taxon-name><tp:taxon-name-part taxon-name-part-type="genus">Meteorus</tp:taxon-name-part> <tp:taxon-name-part taxon-name-part-type="species">noctuivorus</tp:taxon-name-part></tp:taxon-name></italic> sp. n. male. <bold>142</bold> Habitus in lateral view <bold>143</bold> head in frontal view <bold>144</bold> head in dorsal view <bold>145</bold> the <italic><tp:taxon-name><tp:taxon-name-part taxon-name-part-type="genus">Meteorus</tp:taxon-name-part> <tp:taxon-name-part taxon-name-part-type="species">noctuivorus</tp:taxon-name-part></tp:taxon-name></italic>’ host, a noctuid caterpillar <bold>146</bold> cocoon.</p></caption><graphic xmlns:xlink="http://www.w3.org/1999/xlink" xlink:href="zookeys-489-033-g018.jpg" position="float" orientation="portrait" xlink:type="simple" id="oo_40493.jpg"/></fig></tp:treatment-sec><tp:treatment-sec sec-type="Body color"><title>Body color.</title><p>Antenna dark brown; annulus absent; head clypeus and face yellow; frons orange; gena orange infused with brown; vertex and occiput brown; area between ocelli black. Propleuron yellow; dorsal border of pronotum black, remaining yellow; mesonotum dark brown except scutellum testaceous; mesopleuron yellow; metanotum dark brown; metapleuron dark brown; propodeum black-dark brown. Prothoracic legs yellow except tarsus light brown; mesothoracic legs yellow except tibia apically and tarsus light brown; metathoracic legs brown except coxa dorsally dark brown and trochanter light brown. T1 white-yellow basally, dark brown apically; T2–T3 brown; T4–T5 light brown; T6–T8 yellow; sterna cream infused with light brown. Wings hyaline; stigma brown.</p></tp:treatment-sec><tp:treatment-sec sec-type="Body length"><title>Body length.</title><p>4.5 mm.</p></tp:treatment-sec><tp:treatment-sec sec-type="Head"><title>Head.</title><p>Antenna with 29 flagellomeres; flagellar length/width ratios as follows: F1 = 4.2, F2 = 3.5, F3 = 3.3, F27 = 1.8, F28 = 2.2, F29 = 4.7; head 1.1 wider than high; occipital carina complete; ocellus-ocullar distance 0.8 × ocellar diameter; head height <!--PageBreak-->1.5 × eye height; temple length 0.5 × eye length in dorsal view; vertex in dorsal view descending vertically behind the lateral ocelli; frons smooth and polished; face maximum width 1.2 × minimum width; face strigate-rugulose; face minimum width equal to clypeus width; clypeus rugulose-strigulate; malar space length 0.2 × mandible width basally; mandibles twisted.</p><!--PageBreak--></tp:treatment-sec><tp:treatment-sec sec-type="Mesosoma"><title>Mesosoma.</title><p>Pronotum in lateral view carinate and rugose; propleuron irregular and shiny; notauli shallow, not distinctive and rugose with a pronounced longitudinal carina; mesonotal lobes not well defined; central lobe of mesoscutum punctuate; scutellar furrow with five carinae; mesopleuron puncticulate, rugose close to the tegula; precoxal sulcus short, narrow and rugose; metapleuron rugose; propodeum aerolate-rugose, neither carinae nor median depression present.</p></tp:treatment-sec><tp:treatment-sec sec-type="Legs"><title>Legs.</title><p>Hind coxa strigate-rugulose; tarsal claw with large lobe.</p></tp:treatment-sec><tp:treatment-sec sec-type="Wings"><title>Wings.</title><p>Wing length 4.4 mm; second submarginal cell of forewing not strongly narrowed anteriorly. Front wing: length of vein r 0.5 × length of vein 3RSa; vein 3RSb straight; length of vein 3RSa 0.9 × length of vein r-m; vein m-cu antefurcal. Hind wing: length of vein 1M 1.1 × length of vein cu-a; length of vein 1M 0.8 × length of vein r-m.</p></tp:treatment-sec><tp:treatment-sec sec-type="Metasoma"><title>Metasoma.</title><p>Dorsope absent; ventral borders of first tergite fused completely along ½ of segment; first tergite basally smooth, apically with convergent costae; ovipositor thickened basally and straight; ovipositor 1.9 × longer than first tergite.</p><!--PageBreak--></tp:treatment-sec><tp:treatment-sec sec-type="Cocoon"><title>Cocoon.</title><p>Length cocoon 5.5 mm; width cocoon 2.4 mm; honey-brown translucent except apex cap golden, posteriorly bordered by a dark ring; oval-shaped, loosely wrapped by threads, end cap nipple-like, thread length 55 mm.</p></tp:treatment-sec><tp:treatment-sec sec-type="Female variation"><title>Female variation.</title><p>Unknown.</p></tp:treatment-sec><tp:treatment-sec sec-type="Male variation"><title>Male variation.</title><p>Mesonotum dark brown except a light brown patch posteriorly on scutellum; mesopleuron yellow except area close to the tegula dark brown; metapleuron brown except ventral borders light brown; prothoracic legs yellow; T2–T3 brown, remaining surface lighter; sterna yellow; head 1.2 wider than high; head height 1.4 × eye height; malar space length 0.4 × mandible width basally; propleuron disperse punctured; precoxal sulcus long, narrow and carinate-rugose; wing length 3.9 mm; length of vein r 0.9 × length of vein 3RSa; length of vein 3RSa 0.7 × length of vein r-m; length of vein 1M 1.1 × length of vein r-m.</p></tp:treatment-sec><tp:treatment-sec sec-type="Type locality"><title>Type locality.</title><p>ECUADOR, Napo province, Yanayacu biological station <named-content xmlns:xlink="http://www.w3.org/1999/xlink" content-type="dwc:verbatimCoordinates" xlink:type="simple">00°35.9'S, 77°53.4'W</named-content>, 2163 m.</p></tp:treatment-sec><tp:treatment-sec sec-type="Type specimen"><title>Type specimen.</title><p>Holotype female (point mounted) ECUADOR, Napo province, Yanayacu biological station <named-content xmlns:xlink="http://www.w3.org/1999/xlink" content-type="dwc:verbatimCoordinates" xlink:type="simple">00°35.9'S, 77°53.4'W</named-content>, 2163 m, reared from a noctuid caterpillar collected on <italic><tp:taxon-name><tp:taxon-name-part taxon-name-part-type="genus">Boehmeria</tp:taxon-name-part> <tp:taxon-name-part taxon-name-part-type="species">bullata</tp:taxon-name-part></tp:taxon-name></italic> (<tp:taxon-name><tp:taxon-name-part taxon-name-part-type="family">Urticaceae</tp:taxon-name-part></tp:taxon-name>) IX.22.2010, parasitoid pupation X.13.2010, parasitoid emergence XI.3.2010, YY 51987 (rearing code), UWIM.</p><p>Paratype. Male, ECUADOR, Napo province, Yanayacu biological station, <named-content xmlns:xlink="http://www.w3.org/1999/xlink" content-type="dwc:verbatimCoordinates" xlink:type="simple">00°35.9'S, 77°53.4'W</named-content>, 2163 m, reared from a noctuid caterpillar collected on <italic><tp:taxon-name><tp:taxon-name-part taxon-name-part-type="genus">Boehmeria</tp:taxon-name-part> <tp:taxon-name-part taxon-name-part-type="species">bullata</tp:taxon-name-part></tp:taxon-name></italic> (<tp:taxon-name><tp:taxon-name-part taxon-name-part-type="family">Urticaceae</tp:taxon-name-part></tp:taxon-name>) IX.5.2010, parasitoid pupation IX.29.2010, parasitoid emergence X.26.2010, YY 51587 (rearing code), UWIM.</p></tp:treatment-sec><tp:treatment-sec sec-type="Distribution"><title>Distribution.</title><p>Ecuador, province of Napo.</p></tp:treatment-sec><tp:treatment-sec sec-type="Biology"><title>Biology.</title><p>Solitary parasitoid of a noctuid caterpillar feeding on <italic><tp:taxon-name><tp:taxon-name-part taxon-name-part-type="genus">Boehmeria</tp:taxon-name-part> <tp:taxon-name-part taxon-name-part-type="species">bullata</tp:taxon-name-part></tp:taxon-name></italic> (<tp:taxon-name><tp:taxon-name-part taxon-name-part-type="family">Urticaceae</tp:taxon-name-part></tp:taxon-name>)</p></tp:treatment-sec><tp:treatment-sec sec-type="Comments"><title>Comments.</title><p><italic><tp:taxon-name><tp:taxon-name-part taxon-name-part-type="genus">Meteorus</tp:taxon-name-part> <tp:taxon-name-part taxon-name-part-type="species">noctuivorus</tp:taxon-name-part></tp:taxon-name></italic> and <italic><tp:taxon-name><tp:taxon-name-part taxon-name-part-type="genus">Meteorus</tp:taxon-name-part> <tp:taxon-name-part taxon-name-part-type="species">anuae</tp:taxon-name-part></tp:taxon-name></italic> share the occipital carina being complete, mandibles completely twisted, notauli shallow and not distinct, tarsal claw with a large lobe, ventral borders of first tergite joined along half of segment and first metasomal tergite without dorsopes. <italic><tp:taxon-name><tp:taxon-name-part taxon-name-part-type="genus">Meteorus</tp:taxon-name-part> <tp:taxon-name-part taxon-name-part-type="species">noctuivorus</tp:taxon-name-part></tp:taxon-name></italic> might be distinguished by the first tergite basally white-yellow, distally brown-black (first tergite completely black in <italic><tp:taxon-name><tp:taxon-name-part taxon-name-part-type="genus">Meteorus</tp:taxon-name-part> <tp:taxon-name-part taxon-name-part-type="species">anuae</tp:taxon-name-part></tp:taxon-name></italic>).</p></tp:treatment-sec><tp:treatment-sec sec-type="Etymology"><title>Etymology.</title><p>The stem “noctui” (referring to the host family) and the suffix “vorus” meaning devouring, compose the specific epithet (“the noctuid-devourer”).</p></tp:treatment-sec></tp:taxon-treatment>
