# Supplementary material for: An illustrated key to Neotropical species of the genus Meteorus Haliday (Hymenoptera, Braconidae, Euphorinae)
Source: Zookeys. 2015 Mar 23;(489):33–94. doi: 10.3897/zookeys.489.9258 (PMC4395838; doi:10.3897/zookeys.489.9258)
Supplement: XML Treatment for Meteorus orion [file zookeys.489.9258-treatment11.xml]

<!DOCTYPE tp:taxon-treatment
  PUBLIC "-//TaxonX//DTD Taxonomic Treatment Publishing DTD v0 20100105//EN" "tax-treatment-NSO.dtd">
<tp:taxon-treatment xmlns:tp="http://www.plazi.org/taxpub"><tp:treatment-meta><kwd-group><label>Taxon classification</label><kwd><named-content content-type="kingdom">Animalia</named-content></kwd><kwd><named-content content-type="order">Hymenoptera</named-content></kwd><kwd><named-content content-type="family">Braconidae</named-content></kwd></kwd-group><mixed-citation publication-type="journal"><person-group><name><surname>Aguirre</surname><given-names>Helmuth</given-names></name><name><surname>de Almeida</surname><given-names>Luis Felipe</given-names></name><name><surname>Shaw</surname><given-names>Scott Richard</given-names></name><name><surname>Sarmiento</surname><given-names>Carlos E.</given-names></name></person-group><article-title>An illustrated key to Neotropical species of the genus <italic><tp:taxon-name><tp:taxon-name-part taxon-name-part-type="genus">Meteorus</tp:taxon-name-part></tp:taxon-name></italic> Haliday (<tp:taxon-name><tp:taxon-name-part taxon-name-part-type="order">Hymenoptera</tp:taxon-name-part></tp:taxon-name>, <tp:taxon-name><tp:taxon-name-part taxon-name-part-type="family">Braconidae</tp:taxon-name-part></tp:taxon-name>, <tp:taxon-name><tp:taxon-name-part taxon-name-part-type="subfamily">Euphorinae</tp:taxon-name-part></tp:taxon-name>)</article-title><source>Zookeys</source><day>23</day><month>3</month><year>2015</year><volume>2015</volume><issue>489</issue><fpage>33</fpage><lpage>94</lpage><pub-id pub-id-type="doi">10.3897/zookeys.489.9258</pub-id></mixed-citation></tp:treatment-meta><tp:nomenclature><tp:taxon-name>
                            <tp:taxon-name-part taxon-name-part-type="genus">Meteorus</tp:taxon-name-part>
                            <tp:taxon-name-part taxon-name-part-type="species">orion</tp:taxon-name-part>
                            <object-id xmlns:xlink="http://www.w3.org/1999/xlink" content-type="zoobank" xlink:type="simple">http://zoobank.org/689D3A0B-1980-40C4-9A0A-857105D30DDF</object-id>
                        </tp:taxon-name><tp:taxon-authority>Aguirre, Almeida &amp; Shaw</tp:taxon-authority><tp:taxon-status xmlns:xlink="http://www.w3.org/1999/xlink" xlink:type="simple">sp. n.</tp:taxon-status><xref ref-type="fig" rid="F19">Figures 147–153</xref><!--PageBreak--><!--PageBreak--></tp:nomenclature><tp:treatment-sec sec-type="Diagnosis"><title>Diagnosis.</title><p>Occipital carina incomplete; mandibles twisted; notauli rugose-carinate and not distinct; longitudinal and transversal carinae on propodeum forming broad areolae dorsally; hind coxa strigate and punctate; tarsal claw simple; dorsope absent; ventral borders of first tergite joined completely along ½ of segment; ovipositor 1.7 × longer than first tergite; colorful pattern of orange, yellow, white and black on the body.</p><fig id="F19" position="float" orientation="portrait"><label>Figures 147–153.</label><caption><p><italic><tp:taxon-name><tp:taxon-name-part taxon-name-part-type="genus">Meteorus</tp:taxon-name-part> <tp:taxon-name-part taxon-name-part-type="species">orion</tp:taxon-name-part></tp:taxon-name></italic> sp. n. female. <bold>147</bold> Habitus in lateral view <bold>148</bold> head in frontal view <bold>149</bold> head in dorsal view <bold>150</bold> mesoscutum in dorsal view <bold>151</bold> cocoon <bold>152</bold> propodeum in dorso-lateral view <bold>153</bold> first tergite in dorso-lateral view.</p></caption><graphic xmlns:xlink="http://www.w3.org/1999/xlink" xlink:href="zookeys-489-033-g019.jpg" position="float" orientation="portrait" xlink:type="simple" id="oo_40494.jpg"/></fig><!--PageBreak--></tp:treatment-sec><tp:treatment-sec sec-type="Body color"><title>Body color.</title><p>Antenna dark brown; annulus absent; head orange except area between ocelli black. Propleuron orange-yellow; pronotum dorsally orange, ventrally yellow; mesonotum dark brown, except area among lobes and a patch on scutellum orange; mesopleuron dark brown; metanotum dark brown; metapleuron white; propodeum dark brown except posterior and lateral areas white-cream. Prothoracic legs testaceous except coxa and trochanter white cream; mesothoracic legs testaceous except coxa and trochanter white cream; metathoracic legs dark brown except entire femur and tibia medially testaceous. T1 white-yellow basally, dark brown apically; T2–T8 dark brown; sterna yellow-cream with dark brown spots. Wings hyaline; stigma brown.</p></tp:treatment-sec><tp:treatment-sec sec-type="Body length"><title>Body length.</title><p>3.9 mm.</p><!--PageBreak--></tp:treatment-sec><tp:treatment-sec sec-type="Head"><title>Head.</title><p>Antenna with 29 flagellomeres; flagellar length/width ratios as follows: F1 = 3.4, F2 = 3.1, F3 = 3.1, F27 = 1.8, F28 = 1.7, F29 = 2.2; head 1.3 wider than high; occipital carina incomplete; ocellus-ocullar distance 1.6 × ocellar diameter; head height 1.6 × eye height; temple length 0.4 × eye length in dorsal view; vertex in dorsal view not descending vertically behind the lateral ocelli; frons smooth and polished; face maximum width 1.2 × minimum width; face strigate-punctate; face minimum width 1.3 × clypeus width; clypeus rugose; malar space length 1.1 × mandible width basally; mandibles twisted.</p></tp:treatment-sec><tp:treatment-sec sec-type="Mesosoma"><title>Mesosoma.</title><p>Pronotum in lateral view carinate-punctate; propleuron slightly puncticulate; notauli rugose-carinate and not distinct; mesonotal lobes not well defined. central lobe of mesoscutum rugulose; scutellar furrow with three carinae; mesopleuron punctate, rugose-lacunose close to the tegula; precoxal sulcus long, wide and carinate-rugose; metapleuron rugulose; propodeum carinate-rugose; longitudinal and transversal carinae forming broad areolae dorsally, median depression absent.</p></tp:treatment-sec><tp:treatment-sec sec-type="Legs"><title>Legs.</title><p>Hind coxa strigate and punctate; tarsal claw simple.</p></tp:treatment-sec><tp:treatment-sec sec-type="Wings"><title>Wings.</title><p>Wing length 3.4 mm; second submarginal cell of forewing not strongly narrowed anteriorly. Front wing: length of vein r 0.7 × length of vein 3RSa; vein 3RSb straight; length of vein 3RSa 0.9 × length of vein r-m; vein m-cu postfurcal. Hind wing: length of vein 1M equal to length of vein cu-a; length of vein 1M 1.4 × length of vein r-m.</p></tp:treatment-sec><tp:treatment-sec sec-type="Metasoma"><title>Metasoma.</title><p>Dorsope absent; ventral borders of first tergite joined completely along ½ of segment; first tergite with costae convergent posteriorly; ovipositor thickened basally and straight; ovipositor 1.7 × longer than first tergite.</p></tp:treatment-sec><tp:treatment-sec sec-type="Cocoon"><title>Cocoon.</title><p>Length cocoon 3.9 mm; width cocoon 1.8 mm; honey-brown translucent. Oval-shaped, main structure formed by honey-light brown threads, loosely enveloped by darker threads.</p></tp:treatment-sec><tp:treatment-sec sec-type="Female variation"><title>Female variation.</title><p>Unknown.</p></tp:treatment-sec><tp:treatment-sec sec-type="Male variation"><title>Male variation.</title><p>Unknown.</p></tp:treatment-sec><tp:treatment-sec sec-type="Type locality"><title>Type locality.</title><p>ECUADOR, Napo province, Yanayacu biological station, San Isidro forest, <named-content xmlns:xlink="http://www.w3.org/1999/xlink" content-type="dwc:verbatimCoordinates" xlink:type="simple">00°35.9'S; 77°53.4'W</named-content>, 2163 m.</p></tp:treatment-sec><tp:treatment-sec sec-type="Type specimen"><title>Type specimen.</title><p>Holotype female (point mounted), ECUADOR, Napo province, Yanayacu biological station, San Isidro forest, <named-content xmlns:xlink="http://www.w3.org/1999/xlink" content-type="dwc:verbatimCoordinates" xlink:type="simple">00°35.9'S; 77°53.4'W</named-content>, 2163 m, reared from a noctuid caterpillar collected on <tp:taxon-name><tp:taxon-name-part taxon-name-part-type="genus">Diplazium</tp:taxon-name-part> <tp:taxon-name-part taxon-name-part-type="species">costale</tp:taxon-name-part> <tp:taxon-name-part taxon-name-part-type="infraspecific-rank">var</tp:taxon-name-part> <tp:taxon-name-part taxon-name-part-type="variety">robustum</tp:taxon-name-part></tp:taxon-name> (<tp:taxon-name><tp:taxon-name-part taxon-name-part-type="family">Dryopteridaceae</tp:taxon-name-part></tp:taxon-name>) VII.17.2009, parasitoid pupation VII.21.2009, parasitoid emergence VIII.7.2009, YY40067 (rearing code), UWIM.</p><p>Paratype. Unknown.</p></tp:treatment-sec><tp:treatment-sec sec-type="Distribution"><title>Distribution.</title><p>Ecuador, province of Napo.</p></tp:treatment-sec><tp:treatment-sec sec-type="Biology"><title>Biology.</title><p>Solitaty parasitoid of <tp:taxon-name><tp:taxon-name-part taxon-name-part-type="family">Noctuidae</tp:taxon-name-part></tp:taxon-name> feeding on <tp:taxon-name><tp:taxon-name-part taxon-name-part-type="genus">Diplazium</tp:taxon-name-part> <tp:taxon-name-part taxon-name-part-type="species">costale</tp:taxon-name-part> <tp:taxon-name-part taxon-name-part-type="infraspecific-rank">var.</tp:taxon-name-part> <tp:taxon-name-part taxon-name-part-type="variety">robustum</tp:taxon-name-part></tp:taxon-name> (<tp:taxon-name><tp:taxon-name-part taxon-name-part-type="family">Dryopteridaceae</tp:taxon-name-part></tp:taxon-name>).</p></tp:treatment-sec><tp:treatment-sec sec-type="Comments"><title>Comments.</title><p>The occipital carina incomplete, mandibles completely twisted, first metasomal tergite without dorsopes, ventral borders of first tergite joined along half of segment and the colorful pattern of orange, yellow, black and white on the body set <!--PageBreak--><italic><tp:taxon-name><tp:taxon-name-part taxon-name-part-type="genus">Meteorus</tp:taxon-name-part> <tp:taxon-name-part taxon-name-part-type="species">orion</tp:taxon-name-part></tp:taxon-name></italic> close to <italic><tp:taxon-name><tp:taxon-name-part taxon-name-part-type="genus">Meteorus</tp:taxon-name-part> <tp:taxon-name-part taxon-name-part-type="species">mirandae</tp:taxon-name-part></tp:taxon-name></italic>. The new species might be easily sorted by having the hind coxa completely dark brown and the middle one completely yellowish-white (hind and middle coxae dorsally black, ventrally yellow in <italic><tp:taxon-name><tp:taxon-name-part taxon-name-part-type="genus">Meteorus</tp:taxon-name-part> <tp:taxon-name-part taxon-name-part-type="species">mirandae</tp:taxon-name-part></tp:taxon-name></italic>), the notauli shallow and not distinct, and the tarsal claw simple.</p></tp:treatment-sec><tp:treatment-sec sec-type="Etymology"><title>Etymology.</title><p>The mythological Greek hunter “Orion” inspired the name for this species, because of the hunting behavior upon noctuid caterpillars. By coincidence, the yellowish white middle coxa line up with the pale white posterior of the propodeum, like the three stars in the “belt of Orion,” the most conspicuous part of this famous constellation.</p></tp:treatment-sec></tp:taxon-treatment>
