# Supplementary material for: An illustrated key to Neotropical species of the genus Meteorus Haliday (Hymenoptera, Braconidae, Euphorinae)
Source: Zookeys. 2015 Mar 23;(489):33–94. doi: 10.3897/zookeys.489.9258 (PMC4395838; doi:10.3897/zookeys.489.9258)
Supplement: XML Treatment for Meteorus andreae [file zookeys.489.9258-treatment12.xml]

<!DOCTYPE tp:taxon-treatment
  PUBLIC "-//TaxonX//DTD Taxonomic Treatment Publishing DTD v0 20100105//EN" "tax-treatment-NSO.dtd">
<tp:taxon-treatment xmlns:tp="http://www.plazi.org/taxpub"><tp:treatment-meta><kwd-group><label>Taxon classification</label><kwd><named-content content-type="kingdom">Animalia</named-content></kwd><kwd><named-content content-type="order">Hymenoptera</named-content></kwd><kwd><named-content content-type="family">Braconidae</named-content></kwd></kwd-group><mixed-citation publication-type="journal"><person-group><name><surname>Aguirre</surname><given-names>Helmuth</given-names></name><name><surname>de Almeida</surname><given-names>Luis Felipe</given-names></name><name><surname>Shaw</surname><given-names>Scott Richard</given-names></name><name><surname>Sarmiento</surname><given-names>Carlos E.</given-names></name></person-group><article-title>An illustrated key to Neotropical species of the genus <italic><tp:taxon-name><tp:taxon-name-part taxon-name-part-type="genus">Meteorus</tp:taxon-name-part></tp:taxon-name></italic> Haliday (<tp:taxon-name><tp:taxon-name-part taxon-name-part-type="order">Hymenoptera</tp:taxon-name-part></tp:taxon-name>, <tp:taxon-name><tp:taxon-name-part taxon-name-part-type="family">Braconidae</tp:taxon-name-part></tp:taxon-name>, <tp:taxon-name><tp:taxon-name-part taxon-name-part-type="subfamily">Euphorinae</tp:taxon-name-part></tp:taxon-name>)</article-title><source>Zookeys</source><day>23</day><month>3</month><year>2015</year><volume>2015</volume><issue>489</issue><fpage>33</fpage><lpage>94</lpage><pub-id pub-id-type="doi">10.3897/zookeys.489.9258</pub-id></mixed-citation></tp:treatment-meta><tp:nomenclature><tp:taxon-name>
                            <tp:taxon-name-part taxon-name-part-type="genus">Meteorus</tp:taxon-name-part>
                            <tp:taxon-name-part taxon-name-part-type="species">andreae</tp:taxon-name-part>
                        </tp:taxon-name><tp:taxon-authority>Aguirre &amp; Shaw, 2011</tp:taxon-authority></tp:nomenclature><tp:treatment-sec sec-type="Material examined"><title>Material examined.</title><p>One female (point mounted), COSTA RICA, Guanacaste, Volcán Cacao, Cerro Pedregal, 1000 m, collected II–IV.1989, I. Gauld and D. Janzen leg., UWIM. One female (point mounted), COSTA RICA, San José, Cerro de la Muerte, 26 km N San Isidro, 2100 m, collected II–V.1991, P. Hanson leg., UWIM. One female (point mounted), COSTA RICA, Puntarenas, San Vito, Estac. Biol. Las Alturas, 1500 m, collected XII.1991, P. Hanson leg., UWIM. One female (point mounted), COSTA RICA, Cartago, La Cangreja, 1950 m, collected VII.1991, P. Hanson leg., Malaise, UWIM. One female (point mounted), COSTA RICA, San José, Cerro de la Muerte, 2100 m, collected II–V.1992, P Hanson leg., Malaise, UWIM. One female (point mounted), COSTA RICA, Cartago, Cerro de la Muerte, 3000 m, collected XII.1988–I.1989, P. Hanson leg., Malaise, UWIM. One male (point mounted), COSTA RICA, San José, San Isidro, 2100 m, collected II–IV.1993, P. Hanson leg., Malaise, UWIM. One female (point mounted), COSTA RICA, Alajuela, San Ramón, 1200 m, collected collected II.1997, P. Hanson leg., Malaise, UWIM. One male (point mounted), COSTA RICA, Alajuela, San Ramón, 1200 m, collected VII.1997, P. Hanson leg., Malaise, UWIM.</p></tp:treatment-sec><tp:treatment-sec sec-type="Comments"><title>Comments.</title><p><italic><tp:taxon-name><tp:taxon-name-part taxon-name-part-type="genus">Meteorus</tp:taxon-name-part> <tp:taxon-name-part taxon-name-part-type="species">andreae</tp:taxon-name-part></tp:taxon-name></italic> is one of the most common species of <italic><tp:taxon-name><tp:taxon-name-part taxon-name-part-type="genus">Meteorus</tp:taxon-name-part></tp:taxon-name></italic> in Costa Rica with approximately 200 specimens collected across five out of seven provinces, ranging from 745–3000 m above the sea level. It was originally described from Colombia in the departments of Cauca, Huila and Nariño, spanning between 1885–2640 m (<xref ref-type="bibr" rid="B5">Aguirre et al. 2011</xref>).</p></tp:treatment-sec><ref-list><ref id="B5"><mixed-citation xmlns:xlink="http://www.w3.org/1999/xlink" xlink:type="simple"><person-group><name name-style="western"><surname>Aguirre</surname><given-names>H</given-names></name><name name-style="western"><surname>Sarmiento</surname><given-names>CE</given-names></name><name name-style="western"><surname>Shaw</surname><given-names>SR</given-names></name></person-group> (<year>2011</year>) <article-title>Taxonomic revision and morphometric analysis of <italic><tp:taxon-name><tp:taxon-name-part taxon-name-part-type="genus">Meteorus</tp:taxon-name-part></tp:taxon-name></italic> Haliday, 1835 (<tp:taxon-name><tp:taxon-name-part taxon-name-part-type="order">Hymenoptera</tp:taxon-name-part></tp:taxon-name>: <tp:taxon-name><tp:taxon-name-part taxon-name-part-type="family">Braconidae</tp:taxon-name-part></tp:taxon-name>: <tp:taxon-name><tp:taxon-name-part taxon-name-part-type="subfamily">Meteorinae</tp:taxon-name-part></tp:taxon-name>) from Colombia.</article-title><source>Zootaxa</source><volume>2938</volume>: <fpage>1</fpage>–<lpage>68</lpage>. <ext-link ext-link-type="uri" xlink:href="http://mapress.com/zootaxa/2011/f/z02938p068f.pdf" xlink:type="simple">http://mapress.com/zootaxa/2011/f/z02938p068f.pdf</ext-link></mixed-citation></ref></ref-list></tp:taxon-treatment>
