# Supplementary material for: An illustrated key to Neotropical species of the genus Meteorus Haliday (Hymenoptera, Braconidae, Euphorinae)
Source: Zookeys. 2015 Mar 23;(489):33–94. doi: 10.3897/zookeys.489.9258 (PMC4395838; doi:10.3897/zookeys.489.9258)
Supplement: XML Treatment for Meteorus kraussi [file zookeys.489.9258-treatment16.xml]

<!DOCTYPE tp:taxon-treatment
  PUBLIC "-//TaxonX//DTD Taxonomic Treatment Publishing DTD v0 20100105//EN" "tax-treatment-NSO.dtd">
<tp:taxon-treatment xmlns:tp="http://www.plazi.org/taxpub"><tp:treatment-meta><kwd-group><label>Taxon classification</label><kwd><named-content content-type="kingdom">Animalia</named-content></kwd><kwd><named-content content-type="order">Hymenoptera</named-content></kwd><kwd><named-content content-type="family">Braconidae</named-content></kwd></kwd-group><mixed-citation publication-type="journal"><person-group><name><surname>Aguirre</surname><given-names>Helmuth</given-names></name><name><surname>de Almeida</surname><given-names>Luis Felipe</given-names></name><name><surname>Shaw</surname><given-names>Scott Richard</given-names></name><name><surname>Sarmiento</surname><given-names>Carlos E.</given-names></name></person-group><article-title>An illustrated key to Neotropical species of the genus <italic><tp:taxon-name><tp:taxon-name-part taxon-name-part-type="genus">Meteorus</tp:taxon-name-part></tp:taxon-name></italic> Haliday (<tp:taxon-name><tp:taxon-name-part taxon-name-part-type="order">Hymenoptera</tp:taxon-name-part></tp:taxon-name>, <tp:taxon-name><tp:taxon-name-part taxon-name-part-type="family">Braconidae</tp:taxon-name-part></tp:taxon-name>, <tp:taxon-name><tp:taxon-name-part taxon-name-part-type="subfamily">Euphorinae</tp:taxon-name-part></tp:taxon-name>)</article-title><source>Zookeys</source><day>23</day><month>3</month><year>2015</year><volume>2015</volume><issue>489</issue><fpage>33</fpage><lpage>94</lpage><pub-id pub-id-type="doi">10.3897/zookeys.489.9258</pub-id></mixed-citation></tp:treatment-meta><tp:nomenclature><tp:taxon-name>
                            <tp:taxon-name-part taxon-name-part-type="genus">Meteorus</tp:taxon-name-part>
                            <tp:taxon-name-part taxon-name-part-type="species">kraussi</tp:taxon-name-part>
                        </tp:taxon-name><tp:taxon-authority>Muesebeck, 1958</tp:taxon-authority></tp:nomenclature><tp:treatment-sec sec-type="Material examined"><title>Material examined.</title><p>One female (point mounted), COSTA RICA, San Jose, Zurqui de Moravia, 1600m, collected VIII.1995, P. Hanson leg., UWIM. One female pin mounted, COSTA RICA, Guanacaste, Est. Pitilla, 9 km S de Santa Cecilia, 700 m, collected VIII–IX.1996, P. Rios and C. Moraga leg., UWIM. One female (point mounted), COSTA RICA, Puntarenas, San Vito, Est. Biol. Las Alturas, 1500 m, collected VI.1992, P. Hanson leg., UWIM. One female pin mounted, COSTA RICA, Alajuela, 5 km W San Ramón, 1200 m, collected IV.1997, O. Castro and P. Hanson leg., UWIM.</p></tp:treatment-sec><tp:treatment-sec sec-type="Comments"><title>Comments.</title><p>The type series was described from Cuernavaca, Mexico, 23 females and 3 males reared from a lepidopterous larva on <italic><tp:taxon-name><tp:taxon-name-part taxon-name-part-type="genus">Ageratina</tp:taxon-name-part> <tp:taxon-name-part taxon-name-part-type="species">adenophora</tp:taxon-name-part></tp:taxon-name></italic> (Spreng.) King &amp; H.Rob. (syn. <italic><tp:taxon-name><tp:taxon-name-part taxon-name-part-type="genus">Eupatorium</tp:taxon-name-part> <tp:taxon-name-part taxon-name-part-type="species">adenophorum</tp:taxon-name-part></tp:taxon-name></italic>) (<xref ref-type="bibr" rid="B37">Muesebeck 1958</xref>). This is the first record outside Mexico since its original description.</p><!--PageBreak--></tp:treatment-sec><ref-list><ref id="B37"><mixed-citation xmlns:xlink="http://www.w3.org/1999/xlink" xlink:type="simple"><person-group><name name-style="western"><surname>Muesebeck</surname><given-names>C</given-names></name></person-group> (<year>1958</year>) <article-title>New Neotropical wasps of the family <tp:taxon-name><tp:taxon-name-part taxon-name-part-type="family">Braconidae</tp:taxon-name-part></tp:taxon-name> (<tp:taxon-name><tp:taxon-name-part taxon-name-part-type="order">Hymenoptera</tp:taxon-name-part></tp:taxon-name>) in the U.S. National Museum.</article-title><source>Proceedings of the United States National Museum</source><volume>107</volume>(<issue>3389</issue>): <fpage>405</fpage>–<lpage>461</lpage>. doi: <ext-link ext-link-type="doi" xlink:href="10.5479/si.00963801.108-3389.405" xlink:type="simple">10.5479/si.00963801.108-3389.405</ext-link>, <ext-link ext-link-type="uri" xlink:href="http://biostor.org/reference/20958" xlink:type="simple">http://biostor.org/reference/20958</ext-link></mixed-citation></ref></ref-list></tp:taxon-treatment>
